# Supplementary material for: Genome expansion by allopolyploidization in the fungal strain Coniochaeta 2T2.1 and its exceptional lignocellulolytic machinery
Source: Biotechnol Biofuels. 2019 Sep 23;12:229. doi: 10.1186/s13068-019-1569-6 (PMC6757388; doi:10.1186/s13068-019-1569-6)
Supplement: Supplementary file 1 — Additional file 1: Table S1. Assembly and annotation statistics from fungal genomes used in this study. [file 13068_2019_1569_MOESM1_ESM.xlsx]

## Sheet: Genomes
Fungal Genome	Portal JGI-ID	Genome size (Mb)	Total gene models	Mycocosm link	Reference Link
Coniochaeta ligniaria CBS111746	Conli1	43.7	12318	https://genome.jgi.doe.gov/Conli1/Conli1.home.html	NO
Coniochaeta ligniaria NRRL30616 v1.0	Conlig1	42.38	13657	https://genome.jgi.doe.gov/Conlig1/Conlig1.home.html	http://genomea.asm.org/content/5/4/e01476-16.short
Coniochaeta sp. 2T2.1 v1.0	Conioc1	74.35	24735	https://genome.jgi.doe.gov/Conioc1/Conioc1.home.html	This work
Coniochaeta sp. PMI546 v1.0	ConPMI546	33.51	11346	https://genome.jgi.doe.gov/ConPMI546/ConPMI546.home.html	NO
Lecythophora sp. AK0013 v1.0	LecAK0013_1	45.65	12290	https://genome.jgi.doe.gov/LecAK0013_1/LecAK0013_1.home.html	https://www.ncbi.nlm.nih.gov/pubmed/20664761
Trichoderma reesei v2.0	Trire2	33	9129	https://genome.jgi.doe.gov/Trire2/Trire2.home.html	https://www.nature.com/articles/nbt1403
Neurospora crassa FGSC 73 trp-3 v1.0	Neucr_trp3_1	40.42	11978	https://genome.jgi.doe.gov/Neucr_trp3_1/Neucr_trp3_1.home.html	https://www.ncbi.nlm.nih.gov/pmc/articles/PMC4384475/
Fusarium oxysporum FOX64 v1.0	Fusoxy1	52.24	17445	https://genome.jgi.doe.gov/Fusoxy1/Fusoxy1.home.html	NO
Myceliophthora thermophila (Sporotrichum thermophile) v2.0	Spoth2	38.74	9110	https://genome.jgi.doe.gov/Spoth2/Spoth2.home.html	https://www.nature.com/articles/nbt.1976
Podospora anserina mat+ v1.0	Podans1	35.54	11692	https://genome.jgi.doe.gov/Podans1/Podans1.home.html	https://genomebiology.biomedcentral.com/articles/10.1186/gb-2008-9-5-r77
Aspergillus acristatulus CBS 119.55 v1.0	Aspacri1	32.59	11221	https://genome.jgi.doe.gov/Aspacri1/Aspacri1.home.html	NO
Penicillium expansum ATCC 24692 v1.0	Penex1	32.45	11807	https://genome.jgi.doe.gov/Penex1/Penex1.home.html	NO
Acremonium chrysogenum ATCC 11550	Acrchr1	28.56	8899	https://genome.jgi.doe.gov/Acrchr1/Acrchr1.home.html	https://www.ncbi.nlm.nih.gov/pubmed/25291769
Phanerochaete chrysosporium RP-78 v2.2	Phchr2	35.15	13602	https://genome.jgi.doe.gov/Phchr2/Phchr2.home.html	https://www.ncbi.nlm.nih.gov/pubmed/24853079
Trichosporon oleaginosus IBC0246 v1.0	Triol1	19.84	8322	https://genome.jgi.doe.gov/Triol1/Triol1.home.html	https://www.ncbi.nlm.nih.gov/pubmed/26199329

## Sheet: Assembly
Portal JGI-ID	Conioc1	LecAK0013_1	Conlig1	ConPMI546	Conli1	Acrchr1	Aspacri1	Fusoxy1	Neucr_trp3_1	Penex1	Phchr2	Podans1	Spoth2	Triol1	Trire2
# scaffolds	95	171	135	37	1566	540	311	128	358	12	232	7	7	180	87
Assembly length	74351065	45654947	42382780	33513814	43695863	28563214	32593788	52242347	40416174	32451619	35149519	35544363	38744216	19835558	33454791
# contigs	95	777	230	68	4518	544	371	128	757	136	1253	11	7	196	131
Contig L50	11	34	20	11	541	50	27	11	74	26	44	3	3	34	15
Contig N50	2673199	417976	608563	993474	23466	166906	363621	1619373	159554	452357	228291	4327009	5062665	190830	837556
Scaffold L50	11	5	6	5	137	49	19	11	56	3	8	3	3	29	9
Scaffold N50	2673199	3618960	3222649	2744248	90502	166906	473267	1619373	236486	5326688	1906386	4888796	5062665	216041	1219543
# scaffolds >= 2kbp	95	109	118	27	1101	418	233	124	316	8	204	7	7	174	87
% Repeats	5.11%	9.94%	6.05%	3.84%	2.37%	7.86%	4.5%	6.25%	5.44%	1.77%	5.57%	3.67%	27.41%	1.49%	2.53%
% assembly in segmental duplication	97.91	0.21	0.26	0.16	0.27	NO DATA	0.67	5.39	0.13	NO DATA	2.12	1.44	NO DATA	0	NO DATA

## Sheet: Annotation
Portal JGI-ID		Conioc1	LecAK0013_1	Conlig1	ConPMI546	Conli1	Acrchr1	Aspacri1	Fusoxy1	Neucr_trp3_1	Penex1	Phchr2	Podans1	Spoth2	Triol1	Trire2
	# genes	24735	12290	13657	11346	12318	8899	11221	17445	11978	11807	13602	11692	9110	8322	9143
% genes aligned, E-05 cutoff
	KOG	55.06%	51.24%	59.69%	64.69%	64.11%	62.93%	62.53%	53.43%	57.43%	69.96%	55.5%	51.98%	70.94%	71.34%	64.05%
	Swissprot	59.55%	55.18%	62.96%	68.62%	67.67%	66.64%	66.95%	58.27%	59.45%	73.53%	57.23%	56.22%	73.13%	73.16%	74.01%
	nr_b_b	88.43%	79.63%	80.92%	87.13%	84.06%	92.41%	94.04%	97.36%	90.97%	95.67%	76.63%	92.41%	93.39%	78.41%	91.87%
	HMMPfam	66.72%	60.98%	52.06%	57.65%	55.07%	72.67%	73.39%	66.85%	45.23%	63.67%	47.06%	63.33%	58.1%	58.07%	55.92%
# cds complete genes		96.57%	96.23%	95.25%	96.72%	94.53%	1	98.93%	96.34%	94.21%	98.87%	92.1%	0.98	95.19%	95.91%	86.5%
# genes >= 75% exon-est		86.11%	89.56%	82.9%	87.65%	NO DATA	NO DATA	81.01%	78.92%	84.91%	81.95%	92.52%	88.88%	29.14%	88.48%	NO DATA
# genes at 100% exon-est		62.9%	77.11%	70.51%	72.01%	NO DATA	NO DATA	61.93%	63.93%	47.12%	75.86%	76.58%	66.08%	10.86%	70.25%	NO DATA
# has transmembrane		19.74%	18.38%	18.64%	20.04%	18.92%	18.9%	21.34%	20.38%	18.68%	21.73%	16.59%	20.55%	18.63%	18.25%	18.77%
# has signal peptide		24.07%	21.28%	21.15%	22.5%	18.95%	19.7%	21.85%	20.84%	19.78%	NO DATA	0.21	24.56%	19.89%	22.51%	19.76%
% CEGMA coverage		1	1	99.35%	99.35%	99.56%	98.69%	99.35%	99.78%	1	NO DATA	99.56%	99.78%	NO DATA	99.13%	NO DATA
