# Supplementary material for: Genome expansion by allopolyploidization in the fungal strain Coniochaeta 2T2.1 and its exceptional lignocellulolytic machinery
Source: Biotechnol Biofuels. 2019 Sep 23;12:229. doi: 10.1186/s13068-019-1569-6 (PMC6757388; doi:10.1186/s13068-019-1569-6)
Supplement: Supplementary file 2 — Additional file 2: Table S2. List of all proteins found in the 2T2.1 genome and their duplication status. [file 13068_2019_1569_MOESM2_ESM.xlsx]

## Sheet: Sheet1
copy_1_scaffold	proteinId_1	start_1	end_1	strand_1	copy_2_scaffold	proteinId_2	start_2	end_2	strand_2
scaffold_1	1165795	1826	3064	+	scaffold_8	1171870	2671375	2672609	+
scaffold_1	1165796	3193	7719	-	scaffold_8	750908	2672891	2677497	-
scaffold_1	1047971	8708	9545	-	scaffold_8	1056399	2678288	2679146	-
scaffold_1	52	10561	11353	+	unique
scaffold_1	53	11354	12195	+	unique
scaffold_1	55	12955	14324	+	scaffold_8	995824	2717191	2718507	-
scaffold_1	944805	14426	17833	-	scaffold_8	958927	2713863	2717265	+
scaffold_1	945207	20281	22331	-	scaffold_8	958508	2709376	2711423	+
scaffold_1	125	23647	25134	+	scaffold_8	1219199	2706639	2707929	-
scaffold_1	1276411	25423	27142	+	scaffold_8	995819	2704518	2706229	-
scaffold_1	1196894	27563	29042	-	scaffold_8	1028638	2703005	2704081	+
scaffold_1	1276413	29675	31301	+	scaffold_8	1202208	2700342	2701966	-
scaffold_1	136	31954	33177	-	scaffold_8	1202207	2698105	2699314	+
scaffold_1	1196896	33438	35229	+	scaffold_8	1028630	2696058	2698082	-
scaffold_1	145	36562	38502	+	scaffold_8	751073	2692644	2694958	-
scaffold_1	1067956	38439	39305	-	unique
scaffold_1	944531	40924	42467	-	scaffold_8	958884	2691005	2692505	+
scaffold_1	1180238	43106	43854	-	scaffold_8	958589	2689823	2690413	+
scaffold_1	1276417	44143	45379	+	scaffold_8	1284638	2688015	2689584	-
scaffold_1	944865	45675	46602	-	scaffold_8	1028620	2686945	2687875	+
scaffold_1	1015209	46931	48661	+	scaffold_8	1284636	2684541	2686612	-
scaffold_1	982386	49184	52471	+	scaffold_8	750903	2681380	2684265	-
scaffold_1	1015214	51838	53194	-	scaffold_8	750856	2680201	2681379	+
scaffold_1	1209374	54749	55246	-	scaffold_8	751216	2719583	2720210	-
scaffold_1	1209375	56412	56896	+	scaffold_8	1219204	2721235	2721718	+
scaffold_1	202	56897	57822	-	scaffold_8	751219	2721590	2722487	-
scaffold_1	201	57823	59581	-	unique
scaffold_1	230	59750	60760	+	unique
scaffold_1	946112	60940	61686	+	scaffold_8	751258	2723493	2724757	+
scaffold_1	243	62279	63154	-	unique
scaffold_1	1067973	62917	64706	-	scaffold_8	1108786	2727009	2729051	-
scaffold_1	1067975	65021	67826	+	scaffold_8	1108789	2729443	2731889	+
scaffold_1	1067978	68119	69416	-	scaffold_8	1108793	2732446	2734100	-
scaffold_1	1067982	69919	74041	+	scaffold_8	751318	2734306	2738089	+
scaffold_1	946680	73989	75269	-	scaffold_8	1219212	2738336	2739364	-
scaffold_1	275	75443	76573	+	scaffold_8	1274057	2739957	2740919	+
scaffold_1	1232809	76845	77522	-	scaffold_8	1284659	2741134	2741885	-
scaffold_1	371	78385	80718	-	scaffold_8	751373	2742792	2744958	-
scaffold_1	1165820	82623	84205	+	scaffold_8	959496	2746969	2748559	+
scaffold_1	417	84517	86537	+	scaffold_8	751632	2748861	2750508	+
scaffold_1	1196908	86550	87942	-	scaffold_8	1171895	2750803	2752077	-
scaffold_1	1209389	89761	90242	+	scaffold_8	751458	2753855	2755211	+
scaffold_1	1209390	90766	91425	+	scaffold_8	751490	2754952	2756063	+
scaffold_1	1276433	91860	93803	-	scaffold_8	1108839	2755891	2758264	-
scaffold_1	1196910	93989	98857	-	scaffold_8	1284664	2758631	2763336	-
scaffold_1	1276435	99153	101576	+	scaffold_8	1108843	2763812	2765921	+
scaffold_1	943	101612	103987	-	scaffold_8	751975	2765951	2768381	-
scaffold_1	920	106250	108129	+	scaffold_8	752006	2770735	2772255	+
scaffold_1	776	108003	109767	-	scaffold_8	751949	2772342	2773900	-
scaffold_1	1209397	110841	112075	+	scaffold_8	1108849	2775248	2776308	+
scaffold_1	1068028	111966	113153	+	unique
scaffold_1	1165826	117821	118707	-	scaffold_8	1056438	2782104	2782993	-
scaffold_1	1227	121957	124700	+	scaffold_8	1219230	2787345	2789848	+
scaffold_1	1165828	143041	144805	+	scaffold_8	1219233	2807857	2809135	+
scaffold_1	1232833	146283	151021	+	scaffold_8	1219234	2811207	2815666	+
scaffold_1	1645	151379	152601	-	scaffold_8	752598	2815895	2817306	-
scaffold_1	1165830	153190	155483	+	scaffold_8	1202231	2817878	2820336	+
scaffold_1	1209408	161670	161904	-	unique
scaffold_1	1068099	169037	170022	+	scaffold_8	1219238	2833998	2834333	+
scaffold_1	1232837	171314	177216	-	scaffold_8	1274127	2836063	2841736	-
scaffold_1	1068107	177439	179327	-	scaffold_8	1108919	2842381	2844294	-
scaffold_1	2824	179467	180944	+	scaffold_8	753586	2844483	2845956	+
scaffold_1	2836	180631	181997	-	scaffold_8	1284683	2845784	2846819	-
scaffold_1	2868	182411	185280	+	scaffold_8	753610	2847495	2850313	+
scaffold_1	1165835	185427	186686	+	scaffold_8	1274138	2850296	2852473	+
scaffold_1	2882	187390	189266	-	scaffold_8	1219245	2852616	2854264	-
scaffold_1	1209416	190295	191549	-	scaffold_8	1108948	2854908	2857149	-
scaffold_1	1209417	192503	193465	+	scaffold_8	1219247	2857604	2858569	+
scaffold_1	1209418	194373	196531	+	unique
scaffold_1	1209419	196696	198544	-	unique
scaffold_1	1209420	198952	199881	+	scaffold_8	1219249	2864456	2865385	+
scaffold_1	1209421	200154	201773	-	scaffold_8	958782	2865648	2867315	-
scaffold_1	1068153	203764	205595	-	scaffold_8	1219251	2868907	2870256	-
scaffold_1	1232854	214957	215707	+	unique
scaffold_1	4002	215545	216717	+	scaffold_8	1284693	2879832	2881387	+
scaffold_1	3996	216718	217940	+	scaffold_8	754223	2881619	2882834	+
scaffold_1	4000	217938	221087	-	scaffold_8	1056457	2882875	2885849	-
scaffold_1	1015279	221254	222804	+	scaffold_8	1028720	2886124	2887700	+
scaffold_1	1068187	222915	227365	-	scaffold_8	754227	2887865	2892246	-
scaffold_1	4053	227807	229745	+	scaffold_8	754337	2892593	2894626	+
scaffold_1	4064	229706	230769	-	scaffold_8	754357	2894579	2895573	-
scaffold_1	1068197	230921	233822	-	scaffold_8	1109009	2896119	2899074	-
scaffold_1	1068201	234210	238465	-	scaffold_8	1028735	2899160	2902380	-
scaffold_1	1068207	239718	241752	-	scaffold_8	1109017	2904814	2906865	-
scaffold_1	4166	242325	243389	+	unique
scaffold_1	4170	243237	245227	+	scaffold_8	1274164	2908083	2909961	+
scaffold_1	4172	245805	246723	-	scaffold_8	754585	2910469	2912191	-
scaffold_1	4358	249430	251709	+	scaffold_8	1056465	2914699	2916525	+
scaffold_1	4359	251710	254245	-	scaffold_8	1202252	2917231	2920246	-
scaffold_1	4391	256651	259049	+	scaffold_8	1219265	2921937	2924207	+
scaffold_1	4366	258906	261536	-	scaffold_8	754723	2924029	2926725	-
scaffold_1	4445	262140	262954	+	scaffold_8	754851	2926929	2928208	+
scaffold_1	4442	265067	266564	+	scaffold_8	754858	2930459	2931840	+
scaffold_1	1068264	267269	271732	+	scaffold_8	1109071	2932437	2936882	+
scaffold_1	1165855	272583	276045	+	scaffold_8	754911	2938973	2940870	+
scaffold_1	4536	276416	277896	-	scaffold_8	754902	2940871	2942379	-
scaffold_1	1068282	278076	284417	-	scaffold_8	1109083	2942784	2949063	-
scaffold_1	1068286	284586	286704	+	scaffold_8	1109085	2949265	2951145	+
scaffold_1	1068294	287018	288972	+	scaffold_8	1109094	2951607	2953780	+
scaffold_1	1015319	289382	290582	+	scaffold_8	959346	2954193	2955170	+
scaffold_1	4674	291611	294026	+	scaffold_8	1028768	2956553	2960346	+
scaffold_1	1276484	294607	295755	+	unique
scaffold_1	4694	296332	296950	+	unique
scaffold_1	4745	296802	298325	+	scaffold_8	755049	2961456	2962787	+
scaffold_1	4704	298222	299868	-	scaffold_8	1109112	2962862	2965714	-
scaffold_1	4743	299997	301040	-	unique
scaffold_1	1180297	301466	303132	-	scaffold_8	1109113	2965863	2968153	-
scaffold_1	1232897	314662	316005	-	unique
scaffold_1	1209457	317784	318413	+	unique
scaffold_1	1015327	319946	321623	+	scaffold_4	1183931	2395596	2397274	-
scaffold_1	4840	322315	323606	+	scaffold_4	1214476	2393845	2394607	-
scaffold_1	4829	324470	326533	-	scaffold_4	545715	2391341	2393519	+
scaffold_1	4867	326889	328430	-	scaffold_4	545711	2389435	2390593	+
scaffold_1	4862	328431	329921	-	unique
scaffold_1	1276492	330012	331841	-	scaffold_4	1052350	2386528	2387139	+
scaffold_1	1068341	333168	335980	+	scaffold_4	1089179	2381658	2384162	-
scaffold_1	4889	335960	337493	+	scaffold_4	1089176	2380121	2381571	-
scaffold_1	1068345	337362	338296	+	unique
scaffold_1	4909	339455	341143	+	scaffold_4	545682	2375066	2377071	-
scaffold_1	1068348	341160	342490	-	scaffold_4	1089171	2373717	2374892	+
scaffold_1	1068349	342657	343758	+	scaffold_4	1089169	2372644	2373552	-
scaffold_1	982511	343886	346341	+	scaffold_4	545652	2369622	2372408	-
scaffold_1	1068357	346111	350480	-	scaffold_4	989530	2365754	2370118	+
scaffold_1	1180309	351218	353050	+	scaffold_4	545620	2363238	2364771	-
scaffold_1	4971	353484	354823	-	scaffold_4	952499	2361566	2362761	+
scaffold_1	5012	355243	356204	+	scaffold_4	951225	2360387	2360895	-
scaffold_1	5061	356198	357509	-	scaffold_4	545588	2359179	2360295	+
scaffold_1	1068375	357611	359835	+	scaffold_4	1089146	2356453	2358739	-
scaffold_1	1068378	360947	362283	-	scaffold_4	989515	2354019	2355511	+
scaffold_1	5121	362453	363900	+	scaffold_4	1022328	2352831	2353849	-
scaffold_1	5132	363832	365416	-	scaffold_4	545490	2350806	2352344	+
scaffold_1	945969	366956	368859	+	scaffold_4	1168917	2347471	2350310	-
scaffold_1	1068390	370219	371056	+	unique
scaffold_1	1068395	372182	374200	-	scaffold_4	1089118	2337810	2340010	+
scaffold_1	5250	374659	377503	-	scaffold_4	1022314	2334243	2337060	+
scaffold_1	5372	379244	380298	+	unique
scaffold_1	945190	380880	385733	+	scaffold_4	1214449	2326021	2330874	-
scaffold_1	1276513	386983	389960	-	scaffold_4	1280662	2321905	2324601	+
scaffold_1	946391	393525	395343	+	scaffold_4	545251	2316055	2318833	-
scaffold_1	5502	395547	396650	+	scaffold_4	545260	2315660	2316273	-
scaffold_1	934437	397220	397903	+	scaffold_4	1168909	2313235	2314567	-
scaffold_1	1068413	399484	402364	-	scaffold_4	1089089	2308784	2311620	+
scaffold_1	1068418	402426	403971	+	scaffold_4	1089086	2307204	2308733	-
scaffold_1	1209489	404420	406058	-	scaffold_4	1199604	2303589	2306772	+
scaffold_1	1068423	406229	407480	-	unique
scaffold_1	1068428	407913	410121	-	scaffold_4	545131	2301141	2303159	+
scaffold_1	5614	410392	411034	+	scaffold_4	1089074	2299744	2300906	-
scaffold_1	1068436	411424	414274	-	scaffold_4	1052318	2297199	2299579	+
scaffold_1	1068441	415376	416898	+	scaffold_4	1089062	2294340	2295868	-
scaffold_1	946631	417169	420015	-	scaffold_4	545101	2291128	2294350	+
scaffold_1	1068450	420091	423162	-	scaffold_4	1183894	2285982	2291144	+
scaffold_1	5754	423575	425492	-	unique
scaffold_1	1068457	426507	427640	-	scaffold_4	545041	2283285	2284726	+
scaffold_1	1068458	428243	430225	+	unique
scaffold_1	1209499	430930	431247	+	scaffold_4	544990	2279772	2280619	-
scaffold_1	5822	432703	434593	+	scaffold_4	544980	2276616	2278667	-
scaffold_1	5844	435827	437647	+	scaffold_4	951265	2273491	2274861	-
scaffold_1	1048098	439373	440263	+	scaffold_4	1214430	2270330	2271491	-
scaffold_1	1048099	442414	443563	+	scaffold_4	952365	2267322	2268466	-
scaffold_1	1068485	444935	447544	-	scaffold_4	1089020	2263396	2266065	+
scaffold_1	1209505	448132	448901	+	scaffold_4	544733	2261935	2262871	-
scaffold_1	5967	448658	450935	-	scaffold_4	544728	2259944	2261993	+
scaffold_1	944477	451114	452523	-	scaffold_4	1089008	2258291	2259926	+
scaffold_1	1180335	454575	455816	-	scaffold_4	1183887	2254650	2255811	+
scaffold_1	6101	455870	457729	+	scaffold_4	1089001	2252631	2254619	-
scaffold_1	1209510	458722	460149	-	scaffold_4	1261294	2250327	2251712	+
scaffold_1	6086	459900	462459	-	scaffold_4	544705	2248020	2250603	+
scaffold_1	6123	465067	466761	+	scaffold_4	953079	2243669	2245065	-
scaffold_1	6148	467777	468268	-	unique
scaffold_1	6143	468361	469976	-	scaffold_4	544626	2240580	2242655	+
scaffold_1	6166	471262	472506	+	scaffold_4	1088980	2237827	2239432	-
scaffold_1	1068532	472425	472799	-	scaffold_4	1088978	2237574	2237892	+
scaffold_1	945420	472949	474711	-	scaffold_4	544541	2235552	2237436	+
scaffold_1	1209516	475823	477940	-	scaffold_4	1168885	2232516	2234558	+
scaffold_1	6279	479051	480436	+	scaffold_4	544520	2229921	2231286	-
scaffold_1	6274	480499	483430	-	scaffold_4	544523	2227030	2229920	+
scaffold_1	1068538	483505	484964	-	scaffold_4	1088965	2225416	2226871	+
scaffold_1	6315	486363	490696	-	scaffold_4	1214411	2218030	2222692	+
scaffold_1	1209521	491060	491683	-	scaffold_4	1088952	2216521	2217138	+
scaffold_1	6329	492885	495424	+	scaffold_4	1214409	2212212	2215254	-
scaffold_1	1165907	495931	499319	+	scaffold_4	1168879	2208985	2210811	-
scaffold_1	945876	499696	500867	-	scaffold_4	544475	2207313	2208803	+
scaffold_1	944398	502448	503636	+	scaffold_4	1214406	2204642	2205833	-
scaffold_1	1068568	504583	505805	-	scaffold_4	1088935	2201848	2202841	+
scaffold_1	6420	507090	509948	-	scaffold_4	544371	2198047	2200792	+
scaffold_1	946666	510892	511305	+	scaffold_4	544237	2196175	2196896	-
scaffold_1	944637	514093	515005	-	scaffold_4	951540	2192620	2193529	+
scaffold_1	944383	516268	519010	+	scaffold_4	1168869	2188624	2191696	-
scaffold_1	1165915	522269	523399	-	scaffold_4	1168868	2184186	2185314	+
scaffold_1	7522	524179	525239	+	unique
scaffold_1	6514	525036	526295	+	unique
scaffold_1	6518	528302	530846	+	scaffold_4	543898	2176953	2179102	-
scaffold_1	1068606	531087	534751	-	scaffold_4	543906	2173107	2176375	+
scaffold_1	1209535	535954	537196	+	scaffold_4	543830	2169971	2171727	-
scaffold_1	944367	537621	539477	-	scaffold_4	1052280	2167837	2169685	+
scaffold_1	7590	539793	541419	+	scaffold_4	543763	2165914	2167522	-
scaffold_1	1209538	541918	543413	-	scaffold_4	1214393	2163924	2165418	+
scaffold_1	7762	544323	547274	+	scaffold_4	543627	2160041	2162814	-
scaffold_1	7730	547124	549032	-	scaffold_4	543580	2158133	2160041	+
scaffold_1	1048134	549581	550227	-	scaffold_2	282961	1677280	1678674	-
scaffold_1	1048134	549581	550227	-	scaffold_4	1214390	2157093	2157739	+
scaffold_1	1209542	551356	552212	-	scaffold_4	1214389	2155117	2155971	+
scaffold_1	1209543	553276	553728	-	scaffold_4	543555	2153526	2154255	+
scaffold_1	1196996	554000	555985	+	scaffold_4	543506	2151324	2152750	-
scaffold_1	944261	556106	557517	-	scaffold_4	951750	2149850	2151263	+
scaffold_1	7949	557731	559844	-	scaffold_4	543499	2147569	2149499	+
scaffold_1	945232	560422	561103	-	scaffold_4	1052273	2146264	2146943	+
scaffold_1	1068671	562304	563790	-	scaffold_4	1088833	2143625	2145581	+
scaffold_1	8061	563926	565942	+	scaffold_4	543332	2141425	2143455	-
scaffold_1	945288	566077	567497	-	scaffold_4	953002	2139870	2141287	+
scaffold_1	8086	569762	571785	-	scaffold_4	543328	2135614	2137641	+
scaffold_1	8122	571870	573818	-	scaffold_4	543317	2133649	2135493	+
scaffold_1	1068693	574605	579004	+	scaffold_4	1088803	2128382	2132798	-
scaffold_1	8148	578986	580245	+	scaffold_4	543282	2127137	2128345	-
scaffold_1	8153	580245	581257	-	scaffold_4	543297	2126129	2127148	+
scaffold_1	8179	581691	585548	-	scaffold_4	1022177	2122085	2125579	+
scaffold_1	946657	587546	588663	+	scaffold_4	543259	2118468	2120002	-
scaffold_1	8213	589045	590177	-	unique
scaffold_1	1209560	598068	598449	+	scaffold_4	543170	2102186	2103206	-
scaffold_1	8699	598767	599328	+	unique
scaffold_1	1068720	603225	604907	+	scaffold_4	1088773	2098436	2100208	-
scaffold_1	946268	606027	608089	+	scaffold_4	542568	2094865	2097241	-
scaffold_1	945617	608331	610697	-	scaffold_4	1022155	2092373	2094736	+
scaffold_1	9115	611157	614371	+	scaffold_4	542543	2088479	2091916	-
scaffold_1	9122	614901	616799	+	scaffold_4	1214366	2086366	2088040	-
scaffold_1	1068737	617061	618746	-	scaffold_4	1088757	2084341	2086032	+
scaffold_1	9146	619777	621325	+	scaffold_4	542512	2081784	2083519	-
scaffold_1	1197015	621529	622279	-	scaffold_4	1214363	2081199	2081693	+
scaffold_1	1165943	622932	624400	+	scaffold_4	1168837	2078811	2080278	-
scaffold_1	944840	624461	625632	-	scaffold_4	542482	2077373	2079036	+
scaffold_1	9183	625862	627493	-	scaffold_4	542481	2075738	2077372	+
scaffold_1	9234	627646	629372	+	scaffold_4	951743	2074074	2075461	-
scaffold_1	1276587	629618	630176	-	scaffold_4	542436	2072844	2073895	+
scaffold_1	9250	630718	631193	-	scaffold_4	1261206	2071431	2072601	+
scaffold_1	1068762	633168	635712	-	scaffold_4	1088727	2066925	2069466	+
scaffold_1	1068766	636512	637729	-	scaffold_4	1088724	2064881	2066097	+
scaffold_1	1276590	637933	639167	-	scaffold_4	1088723	2063309	2064666	+
scaffold_1	9272	639388	640476	-	scaffold_4	542387	2062099	2063226	+
scaffold_1	1068771	641011	642244	-	unique
scaffold_1	9461	644807	646948	+	scaffold_4	1214351	2055825	2057748	-
scaffold_1	9495	647173	649191	-	scaffold_4	542293	2053296	2055508	+
scaffold_1	1068791	650124	651225	+	scaffold_4	1088704	2051500	2052580	-
scaffold_1	9705	651149	652412	+	scaffold_4	1088692	2049984	2051410	-
scaffold_1	1180390	652484	654859	-	scaffold_4	542041	2047865	2050284	+
scaffold_1	1068800	655043	656607	-	scaffold_4	1088687	2046063	2047664	+
scaffold_1	1209584	659154	659907	+	scaffold_4	1214346	2042732	2043694	-
scaffold_1	1165954	660137	661852	-	scaffold_4	542002	2040469	2042529	+
scaffold_1	1048168	662389	663891	-	scaffold_4	1088676	2038968	2040134	+
scaffold_1	9919	664832	666583	-	scaffold_4	1088674	2035552	2037881	+
scaffold_1	1165957	667488	671451	+	scaffold_4	951994	2032918	2035080	-
scaffold_1	1233106	673270	675593	+	scaffold_4	1214340	2026735	2028583	-
scaffold_1	10004	675785	678374	-	scaffold_4	541860	2024150	2026282	+
scaffold_1	1209591	683767	684829	+	scaffold_4	1214338	2017493	2018561	-
scaffold_1	1068851	685308	687195	-	scaffold_4	1088643	2015127	2017106	+
scaffold_1	10120	687335	689306	-	unique
scaffold_1	1048175	689357	690312	-	unique
scaffold_1	1165963	691469	693229	+	scaffold_4	541809	2008032	2010295	-
scaffold_1	1068859	693170	694475	-	scaffold_4	1088638	2007246	2008395	+
scaffold_1	945533	696695	699252	-	scaffold_4	1168813	2000942	2003507	+
scaffold_1	1068873	700659	702923	-	scaffold_4	1088621	1997396	1999667	+
scaffold_1	10241	703384	705045	+	unique
scaffold_1	945867	707037	708260	+	scaffold_4	952964	1992074	1993203	-
scaffold_1	946418	708283	709659	-	scaffold_4	951320	1990675	1992051	+
scaffold_1	1209602	709979	712481	+	scaffold_4	541399	1987797	1990495	-
scaffold_1	10229	712282	714318	-	scaffold_4	541444	1986177	1988230	+
scaffold_1	10337	714841	717374	+	scaffold_4	541326	1982874	1985749	-
scaffold_1	1068899	718225	720143	+	scaffold_4	951989	1980352	1981479	-
scaffold_1	1048185	720837	721241	-	unique
scaffold_1	982758	722534	723385	+	scaffold_4	1280556	1976196	1977548	-
scaffold_1	10412	724190	727391	-	scaffold_4	1168804	1972843	1975638	+
scaffold_1	945148	728858	732548	+	scaffold_4	952813	1967540	1971229	-
scaffold_1	945223	733380	735605	-	scaffold_4	541255	1964121	1967169	+
scaffold_1	10645	736756	739372	-	unique
scaffold_1	10506	739517	741111	-	unique
scaffold_1	10689	741942	744046	+	scaffold_4	541029	1954785	1956736	-
scaffold_1	1209614	744104	745514	+	scaffold_4	953016	1953163	1953902	-
scaffold_1	10521	746941	748825	+	scaffold_4	1261135	1950033	1951358	-
scaffold_1	1068936	748525	750159	+	scaffold_4	540897	1948741	1949998	-
scaffold_1	1068942	750235	751615	+	scaffold_4	1088553	1947053	1948411	-
scaffold_1	1209619	753438	754558	+	scaffold_4	1214314	1944076	1945196	-
scaffold_1	1068950	754819	756921	-	scaffold_4	1088546	1941836	1943469	+
scaffold_1	10860	757093	757988	-	scaffold_4	540638	1940777	1941564	+
scaffold_1	10738	757977	759531	+	scaffold_4	1052204	1939305	1940411	-
scaffold_1	945848	760159	762206	+	scaffold_4	951272	1936489	1938536	-
scaffold_1	1165987	762460	763220	-	scaffold_4	951193	1935473	1936228	+
scaffold_1	1068960	763394	765446	+	scaffold_4	1088534	1932983	1935142	-
scaffold_1	1233142	765666	774240	-	scaffold_4	1280536	1905192	1910060	-
scaffold_1	1068974	774349	775306	-	scaffold_4	1088505	1910252	1911120	-
scaffold_1	1233151	775923	777817	+	scaffold_4	1088506	1911234	1912790	+
scaffold_1	1068977	777908	780096	-	scaffold_4	1088509	1912897	1914959	-
scaffold_1	1068983	780306	781464	+	scaffold_4	540506	1915366	1916322	+
scaffold_1	1165992	781581	782965	+	scaffold_4	1183796	1916356	1917835	+
scaffold_1	1015615	783748	785771	+	scaffold_4	1261110	1918437	1920656	+
scaffold_1	1015617	786077	787267	+	scaffold_4	1022008	1920940	1922130	+
scaffold_1	1068991	789393	791873	-	scaffold_4	1088523	1923403	1925877	-
scaffold_1	1233185	792133	793251	+	scaffold_4	1088525	1925963	1927807	+
scaffold_1	1165995	793830	794543	-	unique
scaffold_1	1048209	795326	796363	+	scaffold_4	1052196	1904053	1905096	-
scaffold_1	1276639	796884	797895	+	scaffold_4	540373	1902462	1903264	-
scaffold_1	1069008	798045	799691	-	scaffold_4	1088494	1900870	1902351	+
scaffold_1	1209636	800616	802053	+	scaffold_4	1168785	1898374	1899800	-
scaffold_1	11274	802113	803888	-	scaffold_4	1214298	1896927	1898268	+
scaffold_1	11339	803551	804196	+	scaffold_4	540166	1896235	1896895	-
scaffold_1	945898	805575	807248	-	scaffold_4	1168778	1893258	1896055	+
scaffold_1	1180431	808354	809730	+	scaffold_4	540204	1890408	1892451	-
scaffold_1	11357	810390	812085	+	scaffold_4	540259	1888270	1890115	-
scaffold_1	11371	812227	813603	+	scaffold_4	540201	1886688	1888269	-
scaffold_1	1069020	813609	814804	-	scaffold_4	1214292	1885737	1886686	+
scaffold_1	1048218	816577	817323	+	unique
scaffold_1	11414	817952	819665	+	scaffold_4	540127	1879333	1881006	-
scaffold_1	11432	819667	821564	+	scaffold_4	540117	1877442	1879318	-
scaffold_1	11451	821889	823646	+	scaffold_4	951295	1875492	1876879	-
scaffold_1	11427	823374	825027	-	scaffold_4	1021986	1874298	1875305	+
scaffold_1	11510	826840	828007	+	scaffold_4	1168768	1871235	1872550	-
scaffold_1	1069057	829995	833460	+	scaffold_4	1088448	1865722	1869042	-
scaffold_1	1048225	833508	835580	-	scaffold_4	953065	1863451	1865515	+
scaffold_1	11585	836524	838302	+	scaffold_4	1088442	1860611	1862532	-
scaffold_1	1233213	838378	841117	-	scaffold_4	1021970	1857915	1860610	+
scaffold_1	1209654	842572	844486	+	scaffold_4	539951	1855074	1857630	-
scaffold_1	1209655	846551	848370	+	scaffold_4	539477	1851671	1853744	-
scaffold_1	11700	849337	851545	+	scaffold_4	539453	1848640	1850810	-
scaffold_1	11711	851847	853572	+	scaffold_4	1214278	1846720	1848093	-
scaffold_1	11718	853417	855268	-	scaffold_4	1168760	1845025	1846518	+
scaffold_1	1166018	856417	857489	+	scaffold_4	952993	1842663	1843736	-
scaffold_1	944734	857690	858954	-	scaffold_4	951291	1841201	1842627	+
scaffold_1	945214	859979	861895	-	scaffold_4	951654	1838240	1840156	+
scaffold_1	1209662	862603	865007	-	scaffold_4	1280512	1834590	1837603	+
scaffold_1	1166021	866223	868773	-	scaffold_4	1168757	1831605	1833994	+
scaffold_1	944995	870852	872903	-	scaffold_4	1088366	1826861	1828790	+
scaffold_1	945359	873692	875267	+	scaffold_4	1261022	1824044	1825844	-
scaffold_1	12259	875420	876728	-	scaffold_4	539178	1822911	1824155	+
scaffold_1	1069144	876974	878786	+	scaffold_4	1088343	1820837	1822642	-
scaffold_1	1069149	878788	880594	-	scaffold_4	1088342	1818824	1820835	+
scaffold_1	1069151	881017	883042	-	scaffold_4	1199476	1816579	1818620	+
scaffold_1	1069152	883212	884523	+	scaffold_4	1088337	1815089	1816368	-
scaffold_1	1069155	884928	886549	-	scaffold_4	539071	1813114	1814690	+
scaffold_1	12445	887219	887908	+	unique
scaffold_1	12689	890825	891584	-	scaffold_4	1088331	1809435	1810170	+
scaffold_1	945831	892008	893633	-	scaffold_4	951194	1807563	1809188	+
scaffold_1	1180454	894219	895444	+	scaffold_4	539033	1805847	1807216	-
scaffold_1	12708	895358	897071	-	scaffold_4	539032	1804108	1805846	+
scaffold_1	946270	897300	899961	-	scaffold_4	1261016	1801158	1803830	+
scaffold_1	1276673	900355	901655	+	scaffold_4	952245	1799459	1800577	-
scaffold_1	1233260	901702	903151	-	unique
scaffold_1	1276675	903567	906297	+	unique
scaffold_1	12819	906427	908172	+	scaffold_29	407096	2335	3949	+
scaffold_1	1233271	908572	910475	+	scaffold_29	407092	4273	6336	+
scaffold_1	1069179	910428	911962	-	scaffold_29	1042053	6331	7883	-
scaffold_1	1015700	913916	915040	-	scaffold_29	1253435	16228	17371	-
scaffold_1	12874	915560	916361	-	unique
scaffold_1	12873	916362	917245	-	unique
scaffold_1	1069187	919157	921261	+	scaffold_29	1149594	20816	22790	+
scaffold_1	13060	921707	924051	+	scaffold_29	407241	23650	25786	+
scaffold_1	1209683	924613	927048	-	scaffold_29	1228827	26424	28864	-
scaffold_1	13380	930605	931817	-	unique
scaffold_1	1069216	933747	935077	+	scaffold_29	1149615	34601	35657	+
scaffold_1	1069218	935253	937719	+	scaffold_29	1149618	36142	38431	+
scaffold_1	1069220	937587	938726	-	scaffold_29	407538	38304	39706	-
scaffold_1	1166042	939160	939791	+	scaffold_29	975429	39949	40581	+
scaffold_1	13504	939866	940390	-	unique
scaffold_1	13532	942959	945250	+	scaffold_29	1149636	43748	46433	+
scaffold_1	1209689	947684	948635	+	unique
scaffold_1	1209690	950481	951280	+	unique
scaffold_1	13688	954800	957642	+	scaffold_29	407816	55656	58548	+
scaffold_1	1166045	958502	959263	+	scaffold_29	975391	59364	60125	+
scaffold_1	13658	959370	961360	-	scaffold_29	975301	60300	61980	-
scaffold_1	13760	962604	963491	-	unique
scaffold_1	946057	964774	969602	+	scaffold_29	1177874	66280	72874	+
scaffold_1	1069259	970204	972227	+	unique
scaffold_1	13871	973132	974988	+	scaffold_29	408143	74724	76632	+
scaffold_1	13888	974951	975663	-	scaffold_29	1228840	76563	76967	-
scaffold_1	13879	977374	977963	-	unique
scaffold_1	13926	977986	979134	-	unique
scaffold_1	13947	982643	983679	-	unique
scaffold_1	13948	983680	985771	+	scaffold_29	408186	85150	87341	+
scaffold_1	1209700	989049	998740	-	scaffold_29	408196	89869	100378	-
scaffold_1	1069291	999597	1001591	+	scaffold_29	1292692	100769	102751	+
scaffold_1	1069295	1001628	1002562	+	scaffold_29	1149699	102676	103540	+
scaffold_1	14121	1002538	1004802	-	scaffold_29	975596	103831	105753	-
scaffold_1	1166055	1005047	1006745	-	scaffold_29	975194	106189	107891	-
scaffold_1	13984	1007128	1008683	+	scaffold_29	975561	108520	109392	+
scaffold_1	14018	1010514	1012654	+	scaffold_29	408248	111660	113931	+
scaffold_1	982910	1012859	1015339	+	scaffold_29	408372	114200	116358	+
scaffold_1	1069309	1015269	1016298	+	scaffold_29	1228851	123113	123460	+
scaffold_1	1209709	1017585	1020338	-	scaffold_29	1228852	125048	127856	-
scaffold_1	1069316	1026772	1028219	+	unique
scaffold_1	14472	1029595	1030652	-	scaffold_29	408676	136416	137541	-
scaffold_1	14498	1032503	1033247	+	unique
scaffold_1	14541	1035994	1037302	-	scaffold_29	975322	143193	144347	-
scaffold_1	14539	1037691	1039317	-	scaffold_29	408722	145060	146629	-
scaffold_1	14551	1039182	1040561	+	scaffold_29	1149754	146525	147720	+
scaffold_1	14537	1040519	1041715	-	scaffold_29	1228857	147694	148533	-
scaffold_1	1069341	1042040	1047343	-	scaffold_29	975272	149783	154156	-
scaffold_1	1209716	1047657	1048020	+	scaffold_29	975363	154960	155320	+
scaffold_1	1166064	1049131	1052485	-	scaffold_29	408895	156342	159974	-
scaffold_1	944808	1055128	1058420	+	scaffold_29	408850	162318	166052	+
scaffold_1	1069345	1058780	1059805	-	scaffold_29	1149770	166043	167201	-
scaffold_1	1069346	1059813	1061138	+	scaffold_29	1149771	167202	168589	+
scaffold_1	1209721	1061470	1062204	-	unique
scaffold_1	1209722	1065492	1066035	+	unique
scaffold_1	945733	1067157	1068617	+	scaffold_29	1207391	171626	173799	+
scaffold_1	1209724	1068804	1070813	-	scaffold_29	1194284	174101	175968	-
scaffold_1	14789	1071661	1073839	-	scaffold_29	1253517	177111	179249	-
scaffold_1	1015755	1075398	1077307	+	scaffold_29	1064670	180709	182423	+
scaffold_1	1015759	1077392	1078978	-	scaffold_29	975316	182917	184311	-
scaffold_1	14870	1079689	1081011	+	scaffold_29	409796	184736	186217	+
scaffold_1	15274	1082760	1084835	+	unique
scaffold_1	15275	1084836	1086116	-	scaffold_29	1228872	190200	191380	-
scaffold_1	1209732	1087064	1087741	+	scaffold_29	975298	192234	192908	+
scaffold_1	14946	1087955	1088834	+	scaffold_29	1064676	193382	193765	+
scaffold_1	1276722	1089286	1090045	-	scaffold_29	409711	194055	195252	-
scaffold_1	14885	1090546	1091284	-	unique
scaffold_1	1069379	1091881	1093722	+	scaffold_29	1149797	196775	198843	+
scaffold_1	1069381	1093835	1095697	+	scaffold_29	975328	199011	200467	-
scaffold_1	1069383	1095572	1096707	-	unique
scaffold_1	15414	1096625	1098680	-	scaffold_29	1064680	202944	204338	-
scaffold_1	15318	1099523	1101217	+	scaffold_29	1009345	205784	207648	+
scaffold_1	1166079	1102275	1102739	+	scaffold_29	941544	208437	208877	+
scaffold_1	15466	1103756	1105454	-	scaffold_29	410086	209662	211769	-
scaffold_1	15501	1105629	1107241	+	scaffold_29	410038	211676	213327	+
scaffold_1	15455	1107242	1109799	-	scaffold_29	1253553	213433	215777	-
scaffold_1	1233359	1110233	1112603	-	scaffold_29	1064686	216149	218119	-
scaffold_1	1069414	1113294	1116035	+	scaffold_29	1149836	218815	222176	+
scaffold_1	1180505	1116325	1117506	+	scaffold_29	1042156	222340	223514	+
scaffold_1	15564	1120877	1123905	+	scaffold_29	1253557	225197	227730	+
scaffold_1	1166084	1124747	1125220	-	scaffold_29	1253563	228445	229190	-
scaffold_1	1209748	1125976	1126718	-	scaffold_29	975183	229912	230532	-
scaffold_1	15798	1126956	1129013	-	scaffold_29	410563	230840	232932	-
scaffold_1	15698	1129354	1131246	+	scaffold_29	1177912	233651	235204	+
scaffold_1	1015782	1131860	1133870	-	scaffold_29	410488	235379	237916	-
scaffold_1	1069435	1134261	1136680	-	scaffold_29	410690	239979	242166	-
scaffold_1	1276740	1137392	1137958	+	unique
scaffold_1	945749	1138908	1140551	-	scaffold_29	1253600	258819	260751	-
scaffold_1	1069441	1142216	1144358	+	scaffold_29	1149900	262026	264308	+
scaffold_1	1166090	1162348	1163693	-	scaffold_29	1064704	278041	279864	+
scaffold_1	1069503	1166998	1170425	+	scaffold_29	1253614	271374	273364	-
scaffold_1	1048314	1171572	1172780	+	scaffold_29	975314	269093	270301	-
scaffold_1	16854	1173007	1174198	+	scaffold_29	410837	267724	268756	-
scaffold_1	16855	1174199	1175332	+	scaffold_29	1253608	266607	267605	-
scaffold_1	944702	1175736	1177196	+	scaffold_29	1253602	265060	266285	-
scaffold_1	1209763	1177802	1178763	-	scaffold_29	1009390	280737	281910	-
scaffold_1	16997	1180032	1181085	-	scaffold_29	1292735	282064	282821	-
scaffold_1	17055	1182934	1185078	+	scaffold_29	411295	285208	287351	+
scaffold_1	946021	1185166	1186845	-	scaffold_29	975414	287436	289109	-
scaffold_1	17115	1187806	1191054	-	scaffold_29	975620	290348	293012	-
scaffold_1	17189	1194007	1195450	+	unique
scaffold_1	1276750	1195695	1196912	-	scaffold_29	1177925	298038	299236	-
scaffold_1	1209769	1197695	1198596	+	scaffold_29	1228912	299673	301726	+
scaffold_1	1276751	1199281	1199975	-	scaffold_29	975331	301784	302300	-
scaffold_1	1209772	1200689	1202664	-	scaffold_29	411363	302686	305179	-
scaffold_1	1048323	1204037	1205616	-	unique
scaffold_1	17279	1206324	1208283	-	scaffold_29	411464	308453	310399	-
scaffold_1	17369	1212706	1214441	-	scaffold_29	1292744	314976	316511	-
scaffold_1	17400	1215174	1216440	-	scaffold_29	411780	317135	318485	-
scaffold_1	945687	1216614	1218613	-	scaffold_29	975685	318727	320725	-
scaffold_1	1209778	1228979	1229332	+	scaffold_29	411838	331303	332107	+
scaffold_1	1276758	1232696	1233711	+	scaffold_10	1235778	224319	225489	+
scaffold_1	17565	1234153	1235262	+	scaffold_10	60647	226019	226816	+
scaffold_1	1069618	1235462	1236136	+	scaffold_10	1113447	227106	228019	+
scaffold_1	1069622	1237097	1239380	+	scaffold_10	1113451	228706	230680	+
scaffold_1	17595	1239386	1240617	-	scaffold_10	1030218	231285	232365	-
scaffold_1	1233423	1241435	1244368	-	scaffold_10	1235790	232751	236093	-
scaffold_1	1209785	1245319	1246431	+	scaffold_10	60718	236751	238208	+
scaffold_1	1276764	1247028	1248734	-	scaffold_10	60759	239000	240654	-
scaffold_1	1166107	1250143	1253273	+	scaffold_10	1172583	241118	243512	+
scaffold_1	1209789	1254580	1256911	+	scaffold_10	1220264	246119	248454	+
scaffold_1	1069656	1257511	1259051	+	scaffold_10	961375	249153	250679	+
scaffold_1	1069657	1259636	1260214	+	unique
scaffold_1	17784	1260821	1262799	+	scaffold_10	1057328	252525	254236	+
scaffold_1	17788	1262799	1264605	-	scaffold_10	60865	254363	256155	-
scaffold_1	1069667	1265415	1266599	-	scaffold_10	1113512	257110	258087	-
scaffold_1	17861	1266330	1267528	-	scaffold_10	1220269	258145	258827	-
scaffold_1	17953	1268826	1270726	+	scaffold_10	60982	260346	262080	+
scaffold_1	17969	1272878	1274536	+	scaffold_10	61200	264405	266092	+
scaffold_1	1233451	1276077	1278695	+	scaffold_10	1285580	268152	270253	+
scaffold_1	18014	1278524	1280082	-	scaffold_10	61351	270272	271544	-
scaffold_1	18006	1281011	1282637	+	scaffold_10	1285581	272813	274053	+
scaffold_1	945308	1282782	1284403	+	scaffold_10	1220275	274327	275961	+
scaffold_1	1069723	1284445	1285483	-	scaffold_10	1113556	276000	277043	-
scaffold_1	18195	1286761	1288370	+	scaffold_10	61442	278655	279824	+
scaffold_1	944958	1288436	1289646	-	scaffold_10	61438	279826	281299	-
scaffold_1	18229	1290231	1291945	-	unique
scaffold_1	18241	1292250	1293951	+	unique
scaffold_1	944209	1294453	1295406	-	scaffold_10	1235822	284941	285949	-
scaffold_1	1069746	1297459	1298890	+	scaffold_10	1113575	288310	289750	+
scaffold_1	1015869	1299489	1300701	+	scaffold_10	61520	290063	291475	+
scaffold_1	18267	1300850	1302108	+	scaffold_10	61515	291924	292912	+
scaffold_1	1015872	1303393	1304771	-	scaffold_10	1113579	294395	295436	-
scaffold_1	1166126	1305214	1306637	-	scaffold_10	1202825	295788	297358	-
scaffold_1	18357	1307265	1308301	-	unique
scaffold_1	18375	1308362	1310596	+	scaffold_10	61547	299088	301341	+
scaffold_1	18349	1310877	1312433	-	unique
scaffold_1	18364	1312027	1312875	-	unique
scaffold_1	1069769	1313749	1315527	+	scaffold_10	1113584	302590	304481	+
scaffold_1	1069772	1315528	1316002	+	unique
scaffold_1	1276785	1316136	1318411	+	unique
scaffold_1	1197177	1318413	1321627	-	scaffold_10	1172600	306681	309660	-
scaffold_1	1209814	1323407	1326345	-	scaffold_10	1235836	310829	314518	-
scaffold_1	1069792	1327936	1328412	-	scaffold_10	1220289	315748	316164	-
scaffold_1	1209817	1331811	1332206	+	unique
scaffold_1	1166131	1332859	1333839	+	scaffold_10	1220291	320170	321150	+
scaffold_1	1069802	1334221	1336016	+	scaffold_10	1188170	321616	323469	+
scaffold_1	1048364	1336640	1337689	+	scaffold_10	1235850	323907	325022	+
scaffold_1	1209820	1340732	1340990	+	unique
scaffold_1	1069808	1341416	1344215	-	scaffold_10	1113612	326853	329357	-
scaffold_1	18658	1344546	1345931	+	scaffold_10	61799	330082	331239	+
scaffold_1	945746	1356367	1358322	-	scaffold_29	411922	350319	352609	-
scaffold_1	1166136	1358772	1359427	-	scaffold_29	1064721	352928	353410	-
scaffold_1	18839	1360445	1362049	+	scaffold_29	411927	354884	356231	+
scaffold_1	18840	1362050	1363128	+	scaffold_29	1228928	356582	357316	+
scaffold_1	944482	1363145	1364572	-	scaffold_29	411925	357172	358866	-
scaffold_1	945991	1367126	1368946	+	scaffold_29	975205	367899	369728	+
scaffold_1	18879	1370931	1375746	+	scaffold_29	1228933	372195	376211	+
scaffold_1	946050	1377978	1379707	-	unique
scaffold_1	1197188	1380183	1381677	+	unique
scaffold_1	1048374	1381892	1382524	-	unique
scaffold_1	1048375	1385403	1385864	-	unique
scaffold_1	18975	1388531	1389376	-	scaffold_29	1150070	385646	386732	-
scaffold_1	18997	1390446	1392703	+	scaffold_29	1253715	387917	390173	+
scaffold_1	1209838	1392891	1393790	-	scaffold_29	975575	390279	391127	-
scaffold_1	1180567	1394534	1395266	-	scaffold_29	412126	392162	392992	-
scaffold_1	1069863	1397408	1398886	+	unique
scaffold_1	1069869	1400482	1402455	-	scaffold_29	1150080	397412	399844	-
scaffold_1	19065	1404107	1405157	+	scaffold_29	975551	401685	402480	+
scaffold_1	1233516	1406977	1408945	+	scaffold_29	412158	404062	406475	+
scaffold_1	19101	1408984	1410532	-	scaffold_29	1253726	406476	408150	-
scaffold_1	1048384	1411094	1416500	+	scaffold_29	1150114	408324	412649	+
scaffold_1	19209	1418244	1420726	+	scaffold_29	975645	416471	418451	+
scaffold_1	1069898	1420447	1420943	+	unique
scaffold_1	1276811	1420961	1421855	+	scaffold_29	1042248	419064	420645	-
scaffold_1	1276813	1424329	1426207	-	scaffold_29	412407	422605	424244	-
scaffold_1	1233524	1426637	1428584	+	scaffold_29	1009459	424863	426068	+
scaffold_1	1209853	1432124	1432855	-	unique
scaffold_1	1209854	1434570	1435753	+	scaffold_29	1064745	430156	433039	-
scaffold_1	1209855	1441632	1443022	-	scaffold_29	412472	443836	445454	-
scaffold_1	1069913	1443961	1445228	-	scaffold_29	975570	446458	447240	-
scaffold_1	1166151	1445558	1446585	+	scaffold_29	412494	447603	448835	+
scaffold_1	1233531	1446675	1448383	-	scaffold_29	1228956	448878	449703	-
scaffold_1	1276818	1448571	1452418	+	scaffold_29	1150153	450172	454323	+
scaffold_1	946185	1452990	1453733	+	scaffold_29	412513	454436	455392	+
scaffold_1	1048395	1454982	1456471	-	scaffold_29	1228959	455696	457154	-
scaffold_1	1048396	1458569	1460935	-	scaffold_29	412517	459077	461796	-
scaffold_1	1015931	1464405	1466329	+	scaffold_29	1009476	465204	467051	+
scaffold_1	1069936	1466585	1468864	-	scaffold_29	412539	467245	469139	-
scaffold_1	19351	1470449	1472938	+	scaffold_29	412574	471134	473376	+
scaffold_1	1069950	1475773	1476193	+	unique
scaffold_1	1048401	1477206	1479564	+	unique
scaffold_1	1166157	1480347	1483395	-	scaffold_29	412729	482465	485951	-
scaffold_1	19454	1485749	1486990	-	scaffold_29	1177964	488269	489454	-
scaffold_1	1048404	1487647	1488897	+	scaffold_29	412669	489626	491125	+
scaffold_1	1233553	1489508	1491385	-	scaffold_29	412734	491295	493642	-
scaffold_1	1069976	1491506	1492868	-	scaffold_29	1150205	493708	495057	-
scaffold_1	1069987	1493164	1495539	-	scaffold_29	1150214	495365	497757	-
scaffold_1	19734	1496471	1498870	-	scaffold_29	412785	498645	501012	-
scaffold_1	1166164	1506559	1510511	+	scaffold_29	1150238	507918	512819	+
scaffold_1	1209874	1512153	1514444	+	scaffold_29	1292789	514299	517040	+
scaffold_1	1070013	1516823	1518099	+	scaffold_29	1150249	519087	520583	+
scaffold_1	19814	1518307	1520355	+	scaffold_29	1064771	521023	522350	+
scaffold_1	19815	1520356	1522116	+	scaffold_29	412881	522549	524206	+
scaffold_1	1233559	1521924	1523269	-	scaffold_29	1253787	524262	525961	-
scaffold_1	1180594	1523821	1526697	-	unique
scaffold_1	1070026	1527354	1529384	-	scaffold_29	1149893	254155	256262	+
scaffold_1	1070029	1529594	1531353	-	scaffold_29	1149879	244864	246551	+
scaffold_1	1180596	1531624	1533095	+	scaffold_29	410750	256961	258583	+
scaffold_1	1276834	1533431	1535485	-	scaffold_29	1292793	529117	531388	-
scaffold_1	1070036	1537201	1538984	+	scaffold_29	1150261	533191	535057	+
scaffold_1	19896	1538957	1540198	-	scaffold_29	1150264	535058	536156	-
scaffold_1	19900	1540367	1541452	+	scaffold_29	907237	536585	537103	+
scaffold_1	19917	1542442	1545436	+	unique
scaffold_1	1209884	1547051	1547918	+	unique
scaffold_1	1048423	1549071	1549911	+	unique
scaffold_1	1048424	1550414	1551128	-	scaffold_29	1292799	556841	558007	-
scaffold_1	1209887	1551976	1552460	+	unique
scaffold_1	1197214	1553220	1554482	-	scaffold_29	1207460	559620	560912	-
scaffold_1	1209889	1554941	1557371	+	scaffold_29	975454	561368	563792	+
scaffold_1	20072	1558244	1561715	+	scaffold_29	413098	565055	568144	+
scaffold_1	1233591	1561506	1563484	-	scaffold_29	975142	568280	569941	-
scaffold_1	20109	1564171	1569112	-	scaffold_29	975274	570574	575371	-
scaffold_1	1197219	1569507	1571058	+	scaffold_29	1177983	575903	576753	+
scaffold_1	20127	1574387	1575173	+	scaffold_29	1150317	580412	581489	+
scaffold_1	20148	1577436	1581174	+	scaffold_29	413206	583661	587397	+
scaffold_1	20145	1581146	1582638	-	scaffold_29	1207465	587485	588399	-
scaffold_1	946252	1582713	1584963	+	scaffold_29	1229005	588932	591182	+
scaffold_1	1166179	1585544	1587220	+	scaffold_29	1229006	591754	593427	+
scaffold_1	1070094	1587325	1589267	-	scaffold_29	1150332	593607	595532	-
scaffold_1	946626	1590111	1592819	+	scaffold_29	1229008	596368	599073	+
scaffold_1	1209903	1594253	1595516	-	scaffold_29	1229009	600496	601771	-
scaffold_1	20354	1603225	1604451	-	unique
scaffold_1	1166185	1604737	1605402	-	scaffold_29	413436	610892	612023	-
scaffold_1	1209905	1609724	1610352	+	scaffold_29	413670	616082	617308	+
scaffold_1	1233642	1610708	1615659	-	scaffold_29	1150379	617600	622229	-
scaffold_1	20580	1616122	1617800	+	scaffold_29	413770	622332	624323	+
scaffold_1	20560	1617707	1618545	-	scaffold_29	1150386	624278	625320	-
scaffold_1	1070132	1618943	1620153	+	scaffold_29	1150387	625616	626748	+
scaffold_1	1209910	1620559	1620944	+	scaffold_29	1292819	626948	627929	+
scaffold_1	20828	1621858	1625694	+	scaffold_29	413838	628844	632089	+
scaffold_1	20662	1625940	1627341	-	scaffold_29	413824	632629	634105	-
scaffold_1	1070150	1628160	1629935	+	scaffold_29	1177998	634949	636119	+
scaffold_1	1209914	1629697	1630878	-	scaffold_29	1229020	636312	637409	-
scaffold_1	1070155	1631153	1632693	-	scaffold_29	1150411	637686	639281	-
scaffold_1	20696	1633191	1634460	+	scaffold_29	975255	640114	640710	+
scaffold_1	1166194	1634949	1636297	+	scaffold_29	1042369	641539	642912	+
scaffold_1	1048450	1636653	1639120	-	scaffold_29	975288	643275	650853	-
scaffold_1	1070180	1639886	1641556	-	unique
scaffold_1	1070185	1642900	1644182	-	unique
scaffold_1	1070188	1644422	1646285	-	scaffold_29	1229027	651548	652504	-
scaffold_1	946368	1647004	1651221	+	scaffold_29	975632	653667	657884	+
scaffold_1	1070198	1652107	1653556	+	scaffold_29	1229029	658498	660043	+
scaffold_1	21066	1654413	1657487	-	scaffold_29	414329	661066	663332	-
scaffold_1	1070215	1660143	1663528	-	scaffold_29	1150474	666903	670447	-
scaffold_1	21219	1663667	1664257	+	scaffold_29	414540	670586	671155	+
scaffold_1	21196	1664257	1668020	-	scaffold_29	975533	671271	674677	-
scaffold_1	1070220	1668158	1671459	+	scaffold_29	1150479	675124	678304	+
scaffold_1	1070223	1671460	1673753	-	scaffold_29	1150490	678351	680642	-
scaffold_1	21224	1675183	1676705	-	scaffold_29	975648	682290	683539	-
scaffold_1	1048461	1677981	1679610	+	scaffold_29	1229037	684964	686594	+
scaffold_1	21395	1681384	1683567	+	unique
scaffold_1	1070244	1684824	1686564	+	scaffold_29	1064823	688905	693306	+
scaffold_1	1276878	1687789	1688694	+	unique
scaffold_1	1070250	1689480	1690097	+	unique
scaffold_1	1070251	1690083	1690634	+	unique
scaffold_1	1070253	1691169	1692154	+	scaffold_29	1150510	698583	699340	+
scaffold_1	21430	1693213	1694792	+	scaffold_29	1064826	700094	702076	+
scaffold_1	21453	1694558	1696871	+	scaffold_29	414757	701891	704267	+
scaffold_1	1166203	1698032	1699861	+	scaffold_29	975522	705450	707276	+
scaffold_1	21461	1699892	1701702	-	scaffold_29	415318	707308	709522	-
scaffold_1	946510	1701981	1704525	+	scaffold_29	975517	709390	711937	+
scaffold_1	1166206	1704694	1705612	-	scaffold_29	1042409	712103	713181	-
scaffold_1	1048470	1706302	1707069	+	scaffold_29	937473	713818	714384	+
scaffold_1	22480	1708378	1709608	+	scaffold_29	975367	715629	716660	+
scaffold_1	1166209	1710862	1712006	+	scaffold_29	975186	718014	719154	+
scaffold_1	1070285	1714154	1716022	+	scaffold_29	1150542	721311	723177	+
scaffold_1	1070292	1716402	1720798	+	scaffold_29	1150544	723463	727956	+
scaffold_1	1276889	1721128	1722875	+	scaffold_29	1253934	728759	730444	+
scaffold_1	945606	1723426	1725429	-	scaffold_29	415582	730412	732731	-
scaffold_1	22582	1727562	1730167	+	scaffold_29	415598	734746	737385	+
scaffold_1	1070303	1730203	1731471	-	scaffold_29	1150559	737450	738721	-
scaffold_1	1070305	1731634	1732798	+	scaffold_29	1150561	738845	739785	+
scaffold_1	22676	1732748	1735041	-	scaffold_29	1229058	740461	741882	-
scaffold_1	946452	1736738	1738320	+	scaffold_29	1178024	744059	745636	+
scaffold_1	1070314	1739426	1740699	-	scaffold_29	1207500	746627	747925	-
scaffold_1	1070316	1740792	1745183	-	scaffold_29	1150574	748003	752409	-
scaffold_1	22749	1745245	1746304	+	scaffold_29	415767	752536	753506	+
scaffold_1	1070320	1746102	1746886	-	scaffold_29	1150579	753306	754085	-
scaffold_1	1070330	1747175	1748173	+	scaffold_29	1150588	754293	755374	+
scaffold_1	1070335	1748214	1749460	-	scaffold_29	975253	755528	756394	-
scaffold_1	1166222	1749636	1750533	+	scaffold_29	975254	756847	757756	+
scaffold_1	23016	1750844	1755325	-	scaffold_29	975221	758568	762384	-
scaffold_1	1209963	1755981	1756797	-	scaffold_29	1150604	763245	764493	-
scaffold_1	1070352	1757311	1758349	-	scaffold_29	1150609	764575	765643	-
scaffold_1	1070354	1758517	1761111	+	scaffold_29	1150611	765792	768569	+
scaffold_1	1070357	1761112	1764372	-	scaffold_29	1150615	768438	771677	-
scaffold_1	1048492	1764973	1766169	+	scaffold_29	975487	772251	773442	+
scaffold_1	1166227	1766344	1767390	-	scaffold_29	975616	773615	774654	-
scaffold_1	1166228	1767949	1771767	+	scaffold_29	1178036	775222	778982	+
scaffold_1	23290	1774154	1778359	+	scaffold_29	416240	781594	785540	+
scaffold_1	1209972	1778654	1779301	-	scaffold_29	1064859	785947	786601	-
scaffold_1	1233748	1780267	1783242	+	scaffold_29	1178039	787808	790249	+
scaffold_1	23418	1783107	1784073	-	scaffold_29	416457	790409	791653	-
scaffold_1	23498	1784156	1785632	+	scaffold_29	416277	791410	792953	+
scaffold_1	23482	1785633	1789894	+	scaffold_29	975675	793147	796987	+
scaffold_1	1209977	1790009	1790825	-	scaffold_29	416300	797152	798258	-
scaffold_1	1166234	1792327	1794009	+	scaffold_29	416271	799539	801474	+
scaffold_1	1070405	1794291	1795574	+	scaffold_29	1150664	801628	802923	+
scaffold_1	944694	1795880	1800295	+	scaffold_29	1253990	803212	807794	+
scaffold_1	23604	1800572	1803715	+	scaffold_29	1064864	808156	810946	+
scaffold_1	1180672	1803790	1805773	-	scaffold_29	1292884	811096	813078	-
scaffold_1	1070428	1805774	1809505	-	scaffold_29	1150689	813079	816830	-
scaffold_1	1070432	1809652	1813508	+	scaffold_29	1207521	817472	821077	+
scaffold_1	1070441	1813667	1816910	-	scaffold_2	1079921	4430935	4434306	-
scaffold_1	23983	1819195	1820349	+	unique
scaffold_1	23964	1820351	1822316	+	scaffold_2	309906	4437885	4439791	+
scaffold_1	23989	1823883	1825714	-	scaffold_2	947037	4441804	4443261	-
scaffold_1	945176	1826264	1831559	+	scaffold_2	1079947	4443723	4449423	+
scaffold_1	24011	1831772	1833212	+	scaffold_2	310043	4449518	4450803	+
scaffold_1	944200	1833470	1834041	-	scaffold_2	947453	4451114	4451686	-
scaffold_1	1070470	1835323	1836059	+	unique
scaffold_1	24283	1835601	1836570	+	unique
scaffold_1	24466	1888718	1890636	+	unique
scaffold_1	1070509	1891601	1893889	-	unique
scaffold_1	24496	1893769	1894900	+	unique
scaffold_1	24484	1894726	1897202	-	unique
scaffold_1	1070512	1897442	1898852	-	unique
scaffold_1	1070519	1899019	1901432	+	unique
scaffold_1	1016143	1902131	1904858	+	scaffold_29	1207525	842521	845253	-
scaffold_1	1070526	1906115	1910558	+	scaffold_29	1150709	836824	841269	-
scaffold_1	1070531	1911261	1913765	-	scaffold_29	1254039	833526	836082	+
scaffold_1	24575	1916914	1925967	-	scaffold_29	416822	821504	830387	+
scaffold_1	1166259	1926248	1929307	-	scaffold_2	309861	4427438	4430931	+
scaffold_1	24572	1929801	1931528	-	scaffold_2	1182363	4425932	4427131	+
scaffold_1	1210007	1931862	1933487	+	scaffold_2	1050503	4423401	4425021	-
scaffold_1	25018	1935213	1937989	+	scaffold_2	948198	4419398	4421600	-
scaffold_1	24968	1938336	1940405	-	scaffold_2	309725	4416596	4418667	+
scaffold_1	1070555	1940472	1944438	-	scaffold_2	1079896	4412486	4416459	+
scaffold_1	1210011	1944147	1945802	+	scaffold_2	309629	4410973	4412325	-
scaffold_1	1070570	1946264	1947035	-	scaffold_2	1278887	4409853	4410755	+
scaffold_1	25188	1948575	1949309	-	unique
scaffold_1	25202	1954660	1956094	+	unique
scaffold_1	1070585	1957487	1960201	-	scaffold_2	309561	4396955	4399280	+
scaffold_1	1070586	1960443	1963894	+	scaffold_2	1079866	4393129	4396559	-
scaffold_1	1070591	1963895	1967330	-	scaffold_2	1079863	4389692	4393128	+
scaffold_1	945139	1968125	1969005	-	scaffold_2	309503	4387846	4389116	+
scaffold_1	1070594	1969372	1971018	+	scaffold_2	1079859	4386052	4387671	-
scaffold_1	25325	1971471	1973941	+	scaffold_2	309339	4383101	4385569	-
scaffold_1	1048531	1974498	1975778	-	unique
scaffold_1	1210021	1976964	1977408	+	scaffold_2	1212297	4378767	4379689	-
scaffold_1	944405	1979347	1981280	+	scaffold_2	309304	4374441	4377071	-
scaffold_1	1016180	1981633	1990494	-	scaffold_2	1198428	4365579	4369759	+
scaffold_1	1070610	1990531	1992713	+	scaffold_2	1079839	4363357	4365535	-
scaffold_1	944409	1992793	1993622	+	scaffold_2	1019110	4362202	4363276	-
scaffold_1	25577	1994156	1995389	+	scaffold_2	1278872	4360804	4362150	-
scaffold_1	944411	1995479	1998001	-	scaffold_2	1167549	4358095	4360617	+
scaffold_1	1048539	2000840	2002074	-	scaffold_2	1212288	4354061	4355291	+
scaffold_1	25672	2006317	2008349	-	scaffold_2	948319	4347863	4349656	+
scaffold_1	1180706	2008635	2010582	+	scaffold_2	1079822	4345371	4347383	-
scaffold_1	25716	2011217	2014660	+	scaffold_2	308938	4341376	4344792	-
scaffold_1	1070634	2015716	2017478	+	scaffold_2	1079814	4338564	4340436	-
scaffold_1	25757	2017634	2018929	+	scaffold_2	1212283	4337361	4338328	-
scaffold_1	25765	2019315	2023516	-	scaffold_2	946771	4332681	4336759	+
scaffold_1	1048546	2025920	2027518	-	scaffold_2	1079802	4326244	4330555	+
scaffold_1	1070647	2030193	2036248	+	scaffold_2	1079798	4319976	4326012	-
scaffold_1	1166279	2036452	2038021	+	scaffold_2	1212278	4318207	4319771	-
scaffold_1	1166281	2038513	2042904	-	scaffold_2	308752	4314458	4317969	+
scaffold_1	25882	2043383	2045240	+	scaffold_2	308724	4310749	4312885	-
scaffold_1	1166283	2045409	2048243	-	scaffold_2	1079792	4306801	4309636	-
scaffold_1	1166284	2050385	2055757	-	scaffold_2	948294	4300128	4305485	+
scaffold_1	25874	2057083	2058130	+	scaffold_2	1079782	4297094	4298959	-
scaffold_1	1048554	2058288	2058701	+	unique
scaffold_1	26157	2059760	2061050	+	scaffold_2	1050473	4295050	4296006	-
scaffold_1	26153	2062234	2064358	+	scaffold_2	308543	4291525	4293815	-
scaffold_1	1070680	2064142	2067455	-	scaffold_2	1079768	4288413	4291731	+
scaffold_1	944943	2067671	2069453	+	scaffold_2	308610	4286227	4288433	-
scaffold_1	1210049	2070733	2074219	+	scaffold_2	308612	4281395	4285282	-
scaffold_1	946025	2076947	2079161	+	scaffold_2	948196	4276011	4278227	-
scaffold_1	26434	2081797	2084695	+	scaffold_2	947106	4270939	4272906	-
scaffold_1	26510	2084679	2087085	+	scaffold_2	308269	4268153	4270562	-
scaffold_1	26519	2087247	2088642	+	scaffold_2	308215	4266598	4267805	-
scaffold_1	26541	2088643	2091655	-	scaffold_2	308266	4264067	4266597	+
scaffold_1	1166292	2091971	2094305	-	scaffold_2	1212261	4262886	4263257	+
scaffold_1	1070713	2094748	2097330	+	scaffold_2	1198407	4257916	4261453	-
scaffold_1	1016240	2097413	2099039	+	scaffold_2	1212258	4256445	4257607	-
scaffold_1	1197325	2099191	2106239	+	scaffold_2	1182328	4247359	4255570	-
scaffold_1	26751	2106681	2108008	+	unique
scaffold_1	1048567	2108679	2109221	-	scaffold_2	1050461	4245971	4246511	+
scaffold_1	1070728	2109513	2112444	+	scaffold_2	947737	4242877	4245584	-
scaffold_1	26836	2114360	2116938	-	scaffold_2	307887	4238414	4240728	+
scaffold_1	1210064	2122256	2122983	-	scaffold_2	947505	4232739	4233039	+
scaffold_1	1210065	2123231	2123837	+	scaffold_2	1050458	4231485	4232089	-
scaffold_1	946078	2125149	2126615	+	unique
scaffold_1	1070783	2126905	2129030	+	scaffold_2	1167520	4226745	4230225	-
scaffold_1	27097	2130112	2133151	+	scaffold_2	307753	4222516	4225357	-
scaffold_1	27081	2133152	2137858	+	scaffold_2	1182322	4217677	4221850	-
scaffold_1	27074	2137859	2139411	-	scaffold_2	307723	4216291	4217515	+
scaffold_1	27149	2139369	2140254	+	unique
scaffold_1	1166302	2141190	2142957	-	scaffold_2	307675	4212006	4214555	+
scaffold_1	946200	2146129	2147238	+	scaffold_2	307573	4207496	4209238	-
scaffold_1	944677	2148071	2150641	+	scaffold_2	307574	4204293	4207495	-
scaffold_1	945693	2151415	2153556	-	scaffold_2	1198396	4201150	4203761	+
scaffold_1	27287	2155049	2156780	+	scaffold_2	1212239	4198274	4199549	-
scaffold_1	1070825	2156847	2158704	-	scaffold_2	1079610	4196013	4197879	+
scaffold_1	1166306	2159362	2161230	+	scaffold_2	1167513	4193514	4195382	-
scaffold_1	1166307	2161695	2164192	-	scaffold_2	307341	4190454	4193286	+
scaffold_1	1070830	2164922	2166734	+	scaffold_2	307222	4187914	4189528	-
scaffold_1	1070839	2166811	2169329	+	scaffold_2	1079603	4185383	4187913	-
scaffold_1	1048585	2171651	2174209	+	scaffold_2	1212233	4180465	4183023	-
scaffold_1	1070846	2174048	2174739	-	unique
scaffold_1	1070847	2175346	2176659	-	scaffold_2	1050443	4177827	4178983	+
scaffold_1	1070854	2178177	2180400	+	scaffold_2	1079581	4174147	4176393	-
scaffold_1	1277005	2181446	2182053	+	scaffold_2	1212230	4172753	4173283	-
scaffold_1	1048588	2182792	2184340	-	scaffold_2	306728	4170299	4172156	+
scaffold_1	28117	2185533	2186351	+	unique
scaffold_1	28071	2186336	2187097	+	unique
scaffold_1	28112	2187098	2189033	+	scaffold_2	306653	4165790	4167660	-
scaffold_1	1210088	2189116	2190418	-	scaffold_2	946735	4164389	4165703	+
scaffold_1	1070877	2190786	2194268	+	scaffold_2	1248067	4160707	4163997	-
scaffold_1	28210	2197522	2199191	+	scaffold_2	1212225	4155514	4156687	-
scaffold_1	1070882	2199752	2200799	-	scaffold_2	1050435	4153551	4154686	+
scaffold_1	28220	2201205	2202554	-	scaffold_2	306593	4152122	4153217	+
scaffold_1	28156	2203048	2204001	-	unique
scaffold_1	1197343	2204649	2206321	+	scaffold_2	1050434	4148159	4149747	-
scaffold_1	28316	2207601	2211723	-	scaffold_2	1182300	4142425	4146757	+
scaffold_1	1234013	2219048	2220341	+	unique
scaffold_1	946591	2221234	2224044	+	scaffold_2	1050432	4129961	4134372	-
scaffold_1	945750	2224322	2225362	-	scaffold_2	306423	4128434	4129820	+
scaffold_1	1070924	2225679	2228266	+	scaffold_2	1079517	4125771	4128410	-
scaffold_1	1210099	2229301	2229921	-	scaffold_2	306398	4123441	4125201	+
scaffold_1	1210100	2232331	2234647	+	scaffold_2	947371	4119429	4121746	-
scaffold_1	1210101	2235392	2235961	-	scaffold_2	306127	4117818	4119016	+
scaffold_1	1166326	2236048	2239144	+	scaffold_2	1212212	4114980	4117616	-
scaffold_1	28825	2239689	2241315	-	scaffold_2	1212211	4113187	4114253	+
scaffold_1	28868	2241685	2243362	-	scaffold_2	306116	4111050	4112950	+
scaffold_1	1234019	2243289	2244447	-	scaffold_2	306119	4110008	4111060	+
scaffold_1	28906	2244661	2245638	+	scaffold_2	306072	4108416	4109322	-
scaffold_1	28898	2245939	2246983	+	scaffold_2	306089	4107282	4108516	-
scaffold_1	28903	2246983	2248344	-	scaffold_2	306088	4105915	4107281	+
scaffold_1	28912	2248345	2249431	-	unique
scaffold_1	28940	2249816	2251064	-	scaffold_2	306102	4102216	4105915	+
scaffold_1	28961	2255920	2258307	+	scaffold_2	1079484	4096040	4098396	-
scaffold_1	28969	2259649	2261291	+	scaffold_2	306046	4092841	4094853	-
scaffold_1	1048612	2262808	2264093	+	scaffold_2	1182287	4089800	4091414	-
scaffold_1	29040	2265437	2265996	-	unique
scaffold_1	29042	2266552	2267458	-	unique
scaffold_1	946683	2268848	2270165	+	scaffold_2	1167496	4083872	4085190	-
scaffold_1	1234033	2270575	2271668	-	scaffold_2	1248033	4079009	4080135	-
scaffold_1	1277029	2272200	2274297	+	scaffold_2	1212200	4080743	4082432	+
scaffold_1	1048616	2274253	2275086	-	scaffold_2	1212201	4082542	4083357	-
scaffold_1	1070977	2275265	2276803	-	scaffold_2	1212198	4077781	4078794	+
scaffold_1	29072	2277916	2279426	+	scaffold_2	305961	4074691	4076285	-
scaffold_1	1166335	2279637	2280780	-	scaffold_2	986167	4073349	4074948	+
scaffold_1	1197357	2281552	2282053	-	unique
scaffold_1	1210120	2283368	2287092	+	scaffold_2	948112	4066578	4069420	-
scaffold_1	29208	2289141	2291261	+	scaffold_2	1198374	4062658	4064128	-
scaffold_1	1210122	2293204	2293695	-	scaffold_2	1050409	4059973	4060463	+
scaffold_1	29231	2293527	2294849	-	unique
scaffold_1	1277037	2296499	2297510	+	scaffold_2	305838	4055979	4057454	-
scaffold_1	1048624	2297937	2299712	-	scaffold_2	305811	4053686	4055838	+
scaffold_1	29332	2302520	2305462	+	scaffold_2	305776	4048008	4050799	-
scaffold_1	29274	2305953	2307052	+	unique
scaffold_1	29275	2307053	2310828	+	scaffold_2	305744	4042601	4046347	-
scaffold_1	29294	2310828	2311505	-	scaffold_2	1212188	4041963	4042343	+
scaffold_1	1197362	2313139	2316408	+	scaffold_2	1198372	4036621	4039887	-
scaffold_1	29382	2316648	2318515	+	scaffold_2	1167486	4034785	4036108	-
scaffold_1	29357	2318492	2325928	-	scaffold_2	305693	4027022	4034268	+
scaffold_1	29424	2326607	2328323	+	scaffold_2	305657	4024663	4026156	-
scaffold_1	1210133	2328612	2329751	-	scaffold_2	1050400	4023248	4024393	+
scaffold_1	945510	2330187	2331173	-	scaffold_2	947830	4021829	4022817	+
scaffold_1	1234056	2336619	2338150	+	scaffold_2	1212179	4015812	4016795	+
scaffold_1	1071031	2338161	2340505	-	scaffold_2	1079410	4012154	4014572	+
scaffold_1	1210138	2341417	2343719	+	scaffold_2	305625	4009003	4011575	-
scaffold_1	1210139	2343888	2344499	-	unique
scaffold_1	1180789	2346437	2349116	+	scaffold_2	305595	4003251	4005940	-
scaffold_1	1016345	2349267	2350984	-	scaffold_2	305609	4001154	4002837	+
scaffold_1	1210142	2352935	2353570	+	unique
scaffold_1	1234071	2356878	2357579	+	unique
scaffold_1	29552	2358125	2360350	+	scaffold_2	305542	3979267	3981530	+
scaffold_1	29553	2360351	2362631	+	scaffold_2	1018953	3981770	3983692	+
scaffold_1	29539	2362408	2364544	-	scaffold_2	1182265	3983843	3985697	-
scaffold_1	1071052	2366157	2368386	+	scaffold_2	1079396	3987409	3989498	+
scaffold_1	1071056	2371618	2372844	+	unique
scaffold_1	946184	2375358	2376821	+	scaffold_2	947177	3974997	3976505	-
scaffold_1	1071059	2377234	2377640	+	unique
scaffold_1	29601	2377647	2379492	+	scaffold_2	948306	3972468	3974108	-
scaffold_1	1071060	2380725	2383192	+	scaffold_2	1212165	3968762	3970864	-
scaffold_1	1277060	2385407	2387316	+	scaffold_2	1278766	3964600	3965540	-
scaffold_1	983525	2389211	2393531	-	scaffold_2	1079374	3958321	3962442	+
scaffold_1	1210155	2394066	2396121	+	scaffold_2	1212161	3955665	3957720	-
scaffold_1	945450	2396890	2399206	+	scaffold_2	947855	3952354	3954655	-
scaffold_1	29743	2403202	2404430	+	scaffold_2	305319	3946910	3948261	-
scaffold_1	1234089	2405133	2405778	-	scaffold_2	1247962	3945151	3945771	+
scaffold_1	1210159	2407269	2408012	-	scaffold_2	1247959	3941894	3942886	+
scaffold_1	29757	2408857	2410252	-	scaffold_2	1079356	3939293	3941202	+
scaffold_1	944205	2411735	2412424	-	scaffold_2	305169	3937322	3938584	+
scaffold_1	1166354	2413254	2414568	-	scaffold_2	1050372	3935439	3936775	+
scaffold_1	1210163	2415031	2416327	+	unique
scaffold_1	1071095	2417369	2418037	+	unique
scaffold_1	1071098	2418522	2419691	+	scaffold_2	1079340	3930294	3931529	-
scaffold_1	1071101	2420467	2423565	-	scaffold_2	305077	3925489	3929759	+
scaffold_1	1071102	2423324	2424378	+	unique
scaffold_1	1210166	2424861	2426703	-	scaffold_2	305083	3923199	3925487	+
scaffold_1	1071108	2428062	2430526	+	scaffold_2	1212148	3919530	3920729	-
scaffold_1	1277072	2431466	2433365	+	scaffold_2	1198358	3916302	3918458	-
scaffold_1	30042	2433564	2438442	-	scaffold_2	305048	3913970	3916456	+
scaffold_1	30041	2438443	2440927	-	scaffold_2	1079320	3908996	3913288	+
scaffold_1	30066	2441171	2442469	+	scaffold_2	1212145	3907763	3908770	-
scaffold_1	944930	2442647	2443438	-	scaffold_2	304940	3906235	3907674	+
scaffold_1	1071129	2444148	2445323	+	scaffold_2	1079313	3904602	3905332	-
scaffold_1	1180809	2446282	2447420	+	scaffold_2	1079310	3902385	3903729	-
scaffold_1	1071131	2447646	2448601	-	scaffold_2	1182244	3901242	3901972	+
scaffold_1	1048664	2451368	2453364	-	scaffold_2	1278751	3894820	3896891	+
scaffold_1	1234120	2454394	2455457	-	scaffold_2	1278750	3891718	3893750	+
scaffold_1	945469	2457349	2459457	+	scaffold_2	946950	3886497	3888601	-
scaffold_1	1071142	2459873	2462661	-	scaffold_2	1079300	3883271	3885973	+
scaffold_1	1071143	2462720	2464541	+	scaffold_2	304851	3881412	3883212	-
scaffold_1	1210179	2465226	2467081	-	scaffold_2	1079295	3878240	3880990	+
scaffold_1	983549	2467872	2471548	+	scaffold_2	1079293	3874314	3877972	-
scaffold_1	1234122	2472498	2473064	-	scaffold_2	1278745	3873075	3873683	+
scaffold_1	1048672	2474155	2480524	-	scaffold_2	947972	3865733	3872104	+
scaffold_1	30202	2482409	2484172	+	scaffold_2	1278743	3862025	3863586	-
scaffold_1	1071157	2484732	2485896	-	scaffold_2	1079282	3860354	3861753	+
scaffold_1	1071159	2486042	2487204	+	scaffold_2	1079279	3859102	3860211	-
scaffold_1	1210186	2486978	2487531	-	scaffold_2	304736	3858741	3859575	+
scaffold_1	1071167	2487774	2491539	+	scaffold_2	1079273	3854782	3858552	-
scaffold_1	30245	2491708	2492461	+	scaffold_2	1212125	3854046	3854443	-
scaffold_1	1048676	2492967	2493736	-	unique
scaffold_1	1016398	2500016	2502543	-	scaffold_2	1278735	3843754	3846277	+
scaffold_1	1210191	2503463	2504373	+	scaffold_2	1212121	3841834	3842824	-
scaffold_1	30517	2505243	2506638	+	scaffold_2	1050341	3839917	3840914	-
scaffold_1	1071201	2506976	2509081	+	scaffold_2	1278732	3837178	3839457	-
scaffold_1	1166375	2510178	2512205	-	scaffold_2	1050339	3834195	3836224	+
scaffold_1	1277096	2512816	2514193	+	scaffold_2	1079243	3832462	3833793	-
scaffold_1	30574	2514423	2515424	-	scaffold_2	304573	3831128	3832293	+
scaffold_1	30976	2517282	2518594	-	scaffold_2	1278729	3827976	3828870	+
scaffold_1	1071214	2518582	2520591	-	scaffold_2	1079237	3825794	3827831	+
scaffold_1	1210199	2522336	2522776	-	scaffold_2	1212113	3823537	3823973	+
scaffold_1	1016413	2523044	2524284	+	scaffold_2	304020	3821840	3823198	-
scaffold_1	30727	2524999	2526291	-	scaffold_2	304067	3820095	3821331	+
scaffold_1	30588	2527354	2528136	+	scaffold_2	1050332	3818247	3819108	-
scaffold_1	30587	2528137	2532076	-	scaffold_2	1167452	3814950	3818143	+
scaffold_1	1210205	2532726	2534093	-	scaffold_2	303948	3812103	3813946	+
scaffold_1	31836	2534730	2538845	-	scaffold_2	946856	3807883	3811713	+
scaffold_1	1210207	2539718	2541319	-	scaffold_2	1212105	3805252	3806853	+
scaffold_1	1166380	2542350	2544562	+	scaffold_2	947355	3801977	3804227	-
scaffold_1	1048693	2545386	2546234	+	scaffold_2	1278719	3799908	3801441	-
scaffold_1	1048694	2546588	2550937	-	scaffold_2	303873	3795446	3799290	+
scaffold_1	31897	2552244	2553514	+	scaffold_2	1212101	3793104	3793921	-
scaffold_1	1180838	2554386	2555838	-	scaffold_2	303814	3790410	3792452	+
scaffold_1	983587	2557352	2559306	-	scaffold_2	303784	3787182	3789225	+
scaffold_1	32047	2560069	2562411	-	scaffold_2	303666	3780781	3783120	+
scaffold_1	32054	2563357	2564199	-	unique
scaffold_1	1071264	2565734	2567572	+	scaffold_2	1079182	3775392	3777229	-
scaffold_1	32022	2567482	2567916	+	unique
scaffold_1	983593	2568559	2571954	-	scaffold_2	303611	3771030	3774032	+
scaffold_1	32092	2572326	2574025	+	scaffold_2	303583	3768958	3770585	-
scaffold_1	32097	2574321	2576068	-	scaffold_2	303581	3766731	3768653	+
scaffold_1	945258	2576589	2577659	-	scaffold_2	303522	3765133	3766449	+
scaffold_1	32123	2577794	2579836	-	scaffold_2	303521	3763101	3765132	+
scaffold_1	1071291	2580029	2583404	+	scaffold_2	1278707	3759494	3762827	-
scaffold_1	32175	2584048	2588029	-	scaffold_2	947552	3755029	3758717	+
scaffold_1	32293	2590145	2591388	-	unique
scaffold_1	32240	2593060	2595112	-	scaffold_2	1167443	3748173	3749570	+
scaffold_1	32328	2599713	2601044	+	scaffold_2	1247895	3742221	3743519	-
scaffold_1	32329	2601045	2603038	-	unique
scaffold_1	32331	2603704	2604530	-	scaffold_2	1278703	3738837	3739715	+
scaffold_1	945973	2605871	2606400	+	scaffold_2	303253	3736568	3737327	-
scaffold_1	1071337	2606217	2608026	-	scaffold_2	1079131	3735083	3736765	+
scaffold_1	32364	2608115	2609865	+	scaffold_2	947662	3733627	3734808	-
scaffold_1	32420	2609839	2611829	-	scaffold_2	948107	3731545	3733155	+
scaffold_1	32558	2611792	2612796	+	unique
scaffold_1	1071360	2615979	2617794	+	scaffold_2	1079117	3725287	3727101	-
scaffold_1	1048712	2618276	2620352	+	scaffold_2	303161	3724201	3725210	-
scaffold_1	1210233	2621422	2623185	+	scaffold_2	947331	3720474	3722240	-
scaffold_1	946432	2623556	2624678	-	scaffold_2	1167437	3718966	3720088	+
scaffold_1	1071375	2625326	2626741	-	scaffold_2	1079095	3717170	3718324	+
scaffold_1	1210236	2628407	2629563	+	scaffold_2	303075	3713783	3715313	-
scaffold_1	32698	2629938	2632510	-	scaffold_2	303099	3711071	3713685	+
scaffold_1	32902	2633923	2635025	+	scaffold_2	303045	3708573	3709935	-
scaffold_1	1071389	2635537	2637026	+	unique
scaffold_1	1048718	2636927	2638264	+	scaffold_2	303017	3705244	3706835	-
scaffold_1	32909	2641941	2642980	-	unique
scaffold_1	32946	2644806	2646852	+	scaffold_2	1050301	3697318	3698897	-
scaffold_1	32975	2647627	2649653	+	scaffold_2	302898	3693521	3695336	-
scaffold_1	33027	2649643	2651125	-	scaffold_2	302954	3692048	3693466	+
scaffold_1	33048	2651230	2652278	+	scaffold_2	302847	3690883	3691906	-
scaffold_1	1071418	2651929	2655015	-	scaffold_2	1018842	3688165	3690982	+
scaffold_1	1016472	2655143	2658226	-	scaffold_2	302811	3685043	3687786	+
scaffold_1	33133	2660229	2662867	-	unique
scaffold_1	1210247	2664345	2665344	+	scaffold_2	1079052	3681467	3682563	-
scaffold_1	1210248	2665788	2666618	+	unique
scaffold_1	1234161	2667969	2673173	-	unique
scaffold_1	1071441	2673532	2675927	+	scaffold_2	1079046	3669468	3671320	-
scaffold_1	33210	2678797	2679764	+	unique
scaffold_1	1234167	2680140	2681252	+	unique
scaffold_1	1071462	2682700	2683184	-	unique
scaffold_1	1071463	2683280	2683812	+	unique
scaffold_1	1071466	2683653	2685594	+	scaffold_2	302642	3660582	3662060	-
scaffold_1	1234173	2687198	2688885	+	scaffold_2	1278677	3657296	3658359	-
scaffold_1	33259	2689184	2692619	-	scaffold_2	1278676	3653452	3656928	+
scaffold_1	1071478	2694443	2696004	-	scaffold_2	1212053	3650105	3651253	+
scaffold_1	1197417	2695983	2698397	-	scaffold_2	1079000	3647938	3649683	+
scaffold_1	1234177	2697989	2700559	+	scaffold_2	1078997	3645280	3647694	-
scaffold_1	1071484	2701317	2701733	+	unique
scaffold_1	33310	2701785	2703397	-	scaffold_2	1050285	3642168	3644027	+
scaffold_1	1210261	2704751	2706799	+	scaffold_2	1247859	3638675	3640886	-
scaffold_1	33314	2707087	2709018	-	scaffold_2	946837	3636700	3638225	+
scaffold_1	983656	2710214	2713437	+	scaffold_2	1198315	3632010	3635465	-
scaffold_1	1071501	2714111	2715503	-	scaffold_2	946858	3629462	3630521	+
scaffold_1	1071503	2715356	2717118	-	unique
scaffold_1	1210266	2717406	2718285	+	scaffold_2	1078974	3626340	3627508	-
scaffold_1	1210267	2721286	2722157	+	scaffold_2	302395	3622421	3623546	-
scaffold_1	33565	2729850	2731471	+	scaffold_2	1247817	3618467	3620239	-
scaffold_1	1071519	2731971	2733374	-	scaffold_2	1078959	3616697	3618127	+
scaffold_1	1166411	2736217	2738303	+	scaffold_2	302267	3602308	3604875	-
scaffold_1	946131	2739916	2748227	+	scaffold_2	1078916	3592500	3601051	-
scaffold_1	33710	2748323	2750601	-	scaffold_2	302196	3590497	3592357	+
scaffold_1	33726	2752072	2753442	+	scaffold_2	1212036	3587493	3588563	-
scaffold_1	1166414	2753472	2755196	-	scaffold_2	302154	3585590	3587459	+
scaffold_1	33789	2756052	2757718	+	scaffold_2	302228	3583148	3584806	-
scaffold_1	1166415	2758287	2760526	+	scaffold_2	1278658	3580354	3582913	-
scaffold_1	946003	2761013	2762513	-	scaffold_2	1247787	3578210	3579941	+
scaffold_1	1234213	2763263	2764709	+	scaffold_2	302047	3575981	3577207	-
scaffold_1	946637	2764808	2766097	-	scaffold_2	302081	3574192	3575980	+
scaffold_1	33810	2767139	2769681	+	scaffold_2	947618	3571009	3573404	-
scaffold_1	1071583	2769516	2771693	+	scaffold_2	1078867	3568751	3570756	-
scaffold_1	1071586	2772278	2774791	+	scaffold_2	1078866	3565624	3568147	-
scaffold_1	1197436	2775370	2776149	+	scaffold_2	1167405	3564260	3565042	-
scaffold_1	1071591	2775972	2777792	-	scaffold_2	302004	3562392	3564161	+
scaffold_1	33993	2777614	2778479	-	scaffold_2	302039	3561653	3562814	+
scaffold_1	34012	2779604	2780681	+	unique
scaffold_1	1210285	2780750	2782541	+	scaffold_2	946875	3557886	3559671	-
scaffold_1	34051	2783532	2784604	-	scaffold_2	1078851	3555535	3556663	+
scaffold_1	1210287	2785455	2785724	+	scaffold_2	1212022	3554692	3554947	-
scaffold_1	1180892	2786385	2787256	+	unique
scaffold_1	1277175	2787907	2788639	+	scaffold_2	301904	3551986	3552691	-
scaffold_1	34066	2788665	2789903	-	unique
scaffold_1	1234224	2790986	2792020	-	scaffold_2	1182157	3547603	3549864	-
scaffold_1	1210292	2792372	2792845	-	unique
scaffold_1	1210293	2792935	2793158	-	unique
scaffold_1	1071604	2793536	2794387	+	unique
scaffold_1	1210294	2794502	2794789	-	scaffold_2	301890	3545409	3545762	+
scaffold_1	1197438	2796206	2797721	-	scaffold_2	1078839	3542902	3543855	+
scaffold_1	34086	2798480	2800096	-	scaffold_2	1278644	3540339	3541610	+
scaffold_1	1180896	2800981	2802167	-	scaffold_2	1050253	3538267	3539272	+
scaffold_1	34098	2802832	2803825	-	unique
scaffold_1	1277179	2804777	2807102	-	unique
scaffold_1	983703	2807407	2815875	-	scaffold_2	1182154	3526668	3537221	+
scaffold_1	945064	2817278	2820373	+	scaffold_2	301838	3522439	3525594	-
scaffold_1	34188	2820383	2821500	-	scaffold_2	1198297	3521386	3522429	+
scaffold_1	1166431	2821809	2823585	+	scaffold_2	1018788	3519293	3521121	-
scaffold_1	1071642	2823805	2824712	+	scaffold_2	1278640	3518183	3519151	-
scaffold_1	1071648	2827178	2828770	+	scaffold_2	1078804	3514517	3516090	-
scaffold_1	1071649	2828928	2831046	+	scaffold_2	1078800	3512261	3514353	-
scaffold_1	1071653	2831047	2832300	-	scaffold_2	1078798	3511011	3512192	+
scaffold_1	1071656	2832751	2833934	-	scaffold_2	1078795	3509272	3510562	+
scaffold_1	946253	2834720	2836941	-	scaffold_2	947310	3506335	3508551	+
scaffold_1	1210309	2838175	2839428	-	scaffold_2	1278633	3503996	3505255	+
scaffold_1	945669	2840258	2842939	-	scaffold_2	301540	3500340	3503283	+
scaffold_1	34574	2849646	2850972	+	scaffold_2	300695	3492264	3493896	-
scaffold_1	1234260	2850966	2853334	-	scaffold_2	300773	3489475	3492264	+
scaffold_1	1210313	2854530	2856067	+	scaffold_2	1211998	3487208	3488744	-
scaffold_1	945304	2857155	2858420	+	scaffold_2	300722	3484727	3486290	-
scaffold_1	1071689	2861638	2863949	+	scaffold_2	1078754	3479417	3481678	-
scaffold_1	1210316	2864897	2872929	+	scaffold_2	1247723	3469990	3478448	-
scaffold_1	1234374	2874283	2875938	+	scaffold_2	1018755	3467180	3468574	-
scaffold_1	1071699	2877186	2881067	+	scaffold_2	1078745	3461720	3466078	-
scaffold_1	1016585	2881885	2882892	+	scaffold_2	1167383	3460319	3460917	-
scaffold_1	35211	2882806	2884234	-	scaffold_2	300548	3459027	3460357	+
scaffold_1	1071703	2884234	2885106	-	unique
scaffold_1	1210322	2890911	2893052	-	scaffold_2	1211990	3456202	3458722	+
scaffold_1	1210323	2895630	2896435	+	scaffold_2	300493	3452734	3453884	-
scaffold_1	35641	2896151	2897859	-	scaffold_2	1247715	3451702	3452823	+
scaffold_1	1234386	2900182	2902262	+	scaffold_2	300365	3446680	3449211	-
scaffold_1	35580	2903682	2904799	+	scaffold_2	300279	3443587	3444871	-
scaffold_1	35320	2905354	2907209	+	scaffold_2	300294	3441406	3443183	-
scaffold_1	35267	2907205	2908871	+	scaffold_2	1278616	3438844	3441440	-
scaffold_1	983760	2910049	2911836	+	scaffold_2	300245	3436775	3438627	-
scaffold_1	1016597	2912150	2915672	-	scaffold_2	948654	3433401	3436597	+
scaffold_1	35693	2915717	2916224	+	unique
scaffold_1	1071736	2916310	2923376	-	scaffold_2	1078709	3425391	3432533	+
scaffold_1	35742	2923483	2924055	+	unique
scaffold_1	35719	2924075	2925434	+	scaffold_2	300192	3422992	3424737	-
scaffold_1	1071745	2926104	2927773	+	scaffold_2	1078704	3421011	3422546	-
scaffold_1	1166453	2928024	2929038	-	scaffold_2	1211977	3419400	3420422	+
scaffold_1	1016610	2929764	2932145	-	scaffold_2	1167376	3414887	3418677	+
scaffold_1	1180926	2932708	2934095	-	scaffold_2	299909	3412689	3414183	+
scaffold_1	36175	2934540	2936613	+	scaffold_2	299872	3410018	3412313	-
scaffold_1	1048797	2936986	2937627	-	scaffold_2	1050221	3409165	3409808	+
scaffold_1	36212	2937950	2939482	+	scaffold_2	299821	3407444	3408841	-
scaffold_1	36202	2939396	2940510	-	scaffold_2	1211969	3406498	3406966	+
scaffold_1	1071775	2941241	2943866	+	scaffold_2	1078670	3402847	3405546	-
scaffold_1	1071776	2944017	2946266	-	scaffold_2	1078668	3400488	3402749	+
scaffold_1	1210342	2947100	2949551	+	scaffold_2	299180	3396954	3399882	-
scaffold_1	945647	2949947	2951383	+	scaffold_2	1211965	3395424	3396812	-
scaffold_1	1071786	2951397	2952445	-	scaffold_2	1078657	3394307	3395557	+
scaffold_1	1071795	2953918	2954596	-	unique
scaffold_1	36358	2954651	2956688	-	scaffold_2	1167365	3390287	3392034	+
scaffold_1	1210346	2977955	2980163	-	scaffold_2	947752	3366478	3368637	+
scaffold_1	1071825	2981229	2985129	-	scaffold_2	298888	3361644	3365117	+
scaffold_1	1048806	2985549	2986614	+	scaffold_2	946710	3360017	3361083	-
scaffold_1	1016641	2988005	2990718	-	scaffold_2	1167362	3355416	3358877	-
scaffold_1	1210350	2992520	2993329	-	scaffold_2	298649	3353142	3354244	+
scaffold_1	37267	2999703	3002541	+	scaffold_2	298574	3343172	3345668	-
scaffold_1	37306	3003407	3005835	-	scaffold_2	1078603	3339874	3342285	+
scaffold_1	1166467	3006305	3008072	+	scaffold_2	947200	3337612	3339379	-
scaffold_1	1210354	3009464	3011067	-	scaffold_2	1198261	3334341	3336489	+
scaffold_1	1071853	3011902	3013591	+	scaffold_2	1078596	3331967	3334267	-
scaffold_1	1234428	3016428	3017840	-	scaffold_2	1247661	3327512	3328891	+
scaffold_1	1166470	3018639	3019211	-	scaffold_2	1211951	3325777	3326349	+
scaffold_1	1166471	3019832	3021336	+	scaffold_2	1167356	3323584	3325109	-
scaffold_1	1166472	3022091	3023882	-	scaffold_2	298260	3320682	3322914	+
scaffold_1	37712	3024150	3026949	-	scaffold_2	298320	3317626	3320658	+
scaffold_1	37510	3027058	3027978	-	unique
scaffold_1	37741	3027872	3029588	+	scaffold_2	298269	3315097	3316995	-
scaffold_1	1166474	3029606	3033075	-	scaffold_2	1198256	3311679	3315079	+
scaffold_1	928426	3033603	3035352	-	scaffold_2	1198255	3309381	3311427	+
scaffold_1	37798	3036172	3038601	+	scaffold_2	298192	3306389	3308891	-
scaffold_1	1234440	3038446	3039636	-	scaffold_2	1167351	3305576	3306337	+
scaffold_1	1197486	3040410	3043291	+	scaffold_2	1018681	3301519	3303493	-
scaffold_1	37810	3043491	3044909	-	scaffold_2	1050193	3299966	3301051	+
scaffold_1	37865	3046719	3049518	-	scaffold_2	1078558	3296530	3298295	+
scaffold_1	37871	3052261	3054639	+	scaffold_2	1211941	3290059	3292079	-
scaffold_1	37887	3055712	3061162	+	scaffold_2	1278582	3283661	3288709	-
scaffold_1	1166479	3066282	3072946	+	scaffold_2	1247614	3275065	3278492	-
scaffold_1	1048829	3085909	3086859	+	scaffold_2	1211936	3256676	3258445	-
scaffold_1	1210372	3086893	3087675	+	unique
scaffold_1	1071934	3088258	3089450	-	unique
scaffold_1	1277250	3090319	3091551	+	scaffold_2	1211935	3253414	3253980	-
scaffold_1	1210374	3092536	3093174	-	unique
scaffold_1	38380	3093120	3094025	-	unique
scaffold_1	1048832	3094341	3095985	-	unique
scaffold_1	1048833	3096763	3097912	-	unique
scaffold_1	38492	3099787	3101130	+	scaffold_2	282568	1643435	1645157	-
scaffold_1	38614	3101795	3103854	+	scaffold_2	282530	1641011	1642901	-
scaffold_1	38485	3104531	3107614	-	scaffold_2	282536	1637352	1640340	+
scaffold_1	1048836	3108921	3111545	-	scaffold_2	282498	1633209	1636022	+
scaffold_1	1071984	3112487	3114409	+	scaffold_2	1076392	1630505	1632431	-
scaffold_1	1016681	3114383	3115901	-	scaffold_2	1181738	1629012	1630531	+
scaffold_1	983850	3116104	3117879	+	scaffold_2	1076389	1627068	1628830	-
scaffold_1	1180965	3117882	3119686	-	scaffold_2	1076383	1625186	1627067	+
scaffold_1	1210387	3120161	3121372	-	scaffold_2	1076381	1622977	1625128	+
scaffold_1	38713	3122229	3123591	-	unique
scaffold_1	1277263	3123719	3124604	-	unique
scaffold_1	1210390	3125932	3127037	-	scaffold_2	1278133	1617842	1619326	+
scaffold_1	1180968	3127708	3130811	+	scaffold_2	1181734	1614115	1617181	-
scaffold_1	1048844	3131620	3132849	-	scaffold_2	282261	1611877	1613512	+
scaffold_1	1072029	3137239	3138791	+	scaffold_2	1167022	1606269	1607946	-
scaffold_1	1210394	3139425	3140367	+	scaffold_2	282115	1604538	1605984	-
scaffold_1	946376	3140508	3142735	-	scaffold_2	282174	1602119	1604538	+
scaffold_1	1210396	3143859	3145926	-	scaffold_2	1167020	1599039	1601106	+
scaffold_1	944271	3149287	3150596	+	scaffold_2	1211394	1594214	1595519	-
scaffold_1	1072054	3152110	3152916	+	scaffold_2	1076335	1591887	1592851	-
scaffold_1	1210398	3153339	3153968	+	scaffold_2	281958	1590377	1591835	-
scaffold_1	1016701	3153857	3156247	-	scaffold_2	947387	1588777	1590580	+
scaffold_1	1072062	3156570	3159786	-	scaffold_2	1076327	1585027	1588429	+
scaffold_1	946069	3162282	3168117	+	scaffold_2	947500	1576441	1582273	-
scaffold_1	39256	3169000	3170014	-	scaffold_2	1076314	1574038	1575588	+
scaffold_1	1072075	3170396	3172313	-	scaffold_2	1076307	1572144	1574171	+
scaffold_1	39296	3172557	3174133	+	scaffold_2	1246603	1570517	1571938	-
scaffold_1	39317	3177562	3179446	+	scaffold_2	1049726	1564916	1565785	-
scaffold_1	1277277	3180046	3181685	-	scaffold_2	1049725	1562272	1563878	+
scaffold_1	39332	3182920	3184661	+	unique
scaffold_1	1072097	3184546	3187455	+	scaffold_2	947823	1556769	1561161	-
scaffold_1	1072102	3190833	3193376	+	scaffold_2	1076277	1550795	1553346	-
scaffold_1	1210410	3196099	3197611	-	scaffold_2	1211381	1546864	1548163	+
scaffold_1	39562	3205822	3213778	-	scaffold_2	1278115	1530149	1538137	+
scaffold_1	1210412	3215413	3217431	-	scaffold_2	281475	1526531	1528846	+
scaffold_1	39666	3220039	3221797	+	scaffold_2	1167017	1522400	1523793	-
scaffold_1	1048863	3222992	3223777	-	scaffold_2	281411	1520085	1521216	+
scaffold_1	39825	3223909	3224396	+	unique
scaffold_1	1210416	3224425	3225222	-	scaffold_2	281252	1518531	1519616	+
scaffold_1	1166501	3226280	3227557	+	scaffold_2	281281	1516274	1518037	-
scaffold_1	39725	3227715	3229856	-	scaffold_2	1211375	1514391	1516121	+
scaffold_1	1210419	3230461	3231677	-	scaffold_2	281211	1512166	1513666	+
scaffold_1	1016737	3233992	3238637	-	scaffold_2	948232	1505339	1509989	+
scaffold_1	1210421	3239665	3240934	+	scaffold_2	1211372	1503152	1504346	-
scaffold_1	1072154	3241693	3243155	-	scaffold_2	1076232	1500922	1502374	+
scaffold_1	1072156	3243246	3245163	+	scaffold_2	1076228	1499056	1500831	-
scaffold_1	1072160	3245365	3247319	+	scaffold_2	1076223	1496807	1498746	-
scaffold_1	1166506	3247751	3249593	+	scaffold_2	280824	1494217	1496511	-
scaffold_1	40186	3249942	3251881	-	scaffold_2	280757	1492322	1494006	+
scaffold_1	1210427	3252919	3254114	+	scaffold_2	1076213	1490183	1491516	-
scaffold_1	944904	3254642	3257164	-	scaffold_2	280658	1486826	1489505	+
scaffold_1	40367	3257952	3259465	-	scaffold_2	1049702	1483815	1486442	+
scaffold_1	40382	3261881	3263710	-	scaffold_2	280573	1480484	1482196	+
scaffold_1	1016747	3268498	3270921	+	scaffold_2	946918	1473322	1475745	-
scaffold_1	41174	3272628	3275424	+	scaffold_2	1076185	1468755	1471498	-
scaffold_1	1210433	3280346	3281867	-	scaffold_2	1211359	1462349	1463870	+
scaffold_1	41401	3282307	3283946	+	scaffold_2	280336	1460358	1461560	-
scaffold_1	40518	3284745	3285689	-	scaffold_2	280245	1458356	1459564	+
scaffold_1	41479	3291434	3293109	-	scaffold_2	280166	1451071	1452776	+
scaffold_1	1072234	3293382	3297683	+	scaffold_2	1076141	1446452	1450760	-
scaffold_1	1072236	3297787	3299350	+	scaffold_2	1076138	1444722	1446311	-
scaffold_1	41581	3299535	3302414	+	scaffold_2	1076130	1441663	1444597	-
scaffold_1	1072250	3302842	3307562	-	scaffold_2	1076125	1436404	1441132	+
scaffold_1	1072251	3307782	3309261	+	scaffold_2	280037	1434674	1435872	-
scaffold_1	983930	3309214	3311673	-	scaffold_2	1076122	1432441	1434700	+
scaffold_1	1210443	3311869	3312537	+	scaffold_2	1211349	1431391	1432057	-
scaffold_1	1234584	3313403	3315934	+	scaffold_2	280002	1427963	1430957	-
scaffold_1	1072267	3315848	3318183	-	scaffold_2	1076110	1425701	1427828	+
scaffold_1	1277311	3318233	3320058	-	scaffold_2	1076104	1423979	1425396	+
scaffold_1	1072281	3320287	3321218	+	scaffold_2	1076099	1422508	1423745	-
scaffold_1	1210448	3321528	3322867	-	unique
scaffold_1	1048894	3323303	3324700	+	scaffold_2	1166988	1419221	1421926	-
scaffold_1	41722	3324919	3327829	-	scaffold_2	279919	1416170	1419099	+
scaffold_1	41746	3328179	3329979	+	scaffold_2	1211341	1414061	1415224	-
scaffold_1	1210452	3329951	3330347	+	unique
scaffold_1	1048897	3330854	3332940	+	scaffold_2	279815	1410853	1412973	-
scaffold_1	41767	3332817	3334435	-	scaffold_2	1211338	1409611	1410721	+
scaffold_1	1072294	3334627	3335887	-	scaffold_2	1076080	1408021	1408925	+
scaffold_1	41822	3335928	3337251	+	scaffold_2	279773	1406460	1407896	-
scaffold_1	945673	3339851	3341524	+	scaffold_2	279785	1402223	1404283	-
scaffold_1	1072306	3342201	3344660	+	scaffold_2	1076073	1399244	1401639	-
scaffold_1	1048902	3346506	3347787	-	scaffold_2	948505	1396178	1397435	+
scaffold_1	1072315	3349859	3353940	+	scaffold_2	1076056	1389868	1394110	-
scaffold_1	42426	3354715	3358140	-	scaffold_2	1211331	1386097	1388839	+
scaffold_1	945638	3359486	3361122	+	scaffold_2	279384	1382863	1384747	-
scaffold_1	1210463	3362219	3363359	+	scaffold_2	279394	1380592	1382247	-
scaffold_1	1181022	3371219	3375285	+	scaffold_2	985009	1368743	1372756	-
scaffold_1	42926	3376069	3378735	-	scaffold_2	1049670	1365251	1367869	+
scaffold_1	42916	3378736	3379562	+	unique
scaffold_1	1072370	3379492	3381918	-	scaffold_2	1076002	1362006	1364473	+
scaffold_1	1210467	3382761	3383261	+	scaffold_2	1049668	1360654	1361154	-
scaffold_1	42982	3383758	3385074	+	scaffold_2	1049667	1359164	1360056	-
scaffold_1	43120	3386070	3388178	+	scaffold_2	1246510	1355711	1357416	-
scaffold_1	1072396	3388107	3389062	-	scaffold_2	278497	1354815	1355853	+
scaffold_1	43218	3390538	3392173	+	scaffold_2	278277	1351676	1353198	-
scaffold_1	1072409	3392474	3396386	+	scaffold_2	1075966	1347406	1351323	-
scaffold_1	1210473	3396640	3398637	+	scaffold_2	1211320	1345158	1347152	-
scaffold_1	1210474	3399803	3401403	-	scaffold_2	1211319	1342361	1343981	+
scaffold_1	1072418	3401621	3404336	-	scaffold_2	278201	1339703	1342135	+
scaffold_1	43267	3404461	3407862	+	scaffold_2	278181	1336010	1339335	-
scaffold_1	944315	3407973	3409541	-	scaffold_2	278180	1334130	1336009	+
scaffold_1	1048917	3411793	3412351	-	scaffold_2	1049660	1331445	1332003	+
scaffold_1	1210479	3413843	3415275	+	scaffold_2	1049659	1328591	1330013	-
scaffold_1	1072429	3416311	3418038	-	scaffold_2	1075946	1326495	1327541	+
scaffold_1	1072434	3420060	3423384	-	scaffold_2	1075941	1320390	1323900	+
scaffold_1	1072435	3423487	3424910	+	scaffold_2	1166971	1319299	1320130	-
scaffold_1	1166538	3425320	3428234	+	scaffold_2	1166969	1315505	1318457	-
scaffold_1	43405	3428996	3430975	-	scaffold_2	278046	1312691	1314771	+
scaffold_1	946532	3437193	3438134	+	scaffold_2	277887	1296781	1298200	-
scaffold_1	43502	3440483	3442704	+	scaffold_2	1211303	1292656	1294308	-
scaffold_1	1210488	3444964	3446938	+	scaffold_2	1211302	1288142	1290108	-
scaffold_1	43549	3447708	3450289	+	scaffold_2	1246472	1284475	1287180	-
scaffold_1	1210490	3450756	3451184	-	scaffold_2	1211300	1283871	1284290	+
scaffold_1	1210491	3453775	3454749	+	scaffold_2	1211299	1280221	1281174	-
scaffold_1	43602	3455724	3459508	-	scaffold_2	1211298	1275479	1279144	+
scaffold_1	43692	3460573	3462892	-	scaffold_2	947208	1272421	1273588	+
scaffold_1	1072487	3462914	3464297	+	scaffold_2	1075870	1270400	1271864	-
scaffold_1	1072490	3464298	3466906	-	scaffold_2	1181654	1267791	1270399	+
scaffold_1	1210496	3467157	3467723	+	scaffold_2	277407	1266888	1267648	-
scaffold_1	43987	3468506	3471477	+	unique
scaffold_1	1234644	3472178	3474952	+	scaffold_2	1211291	1260289	1262460	-
scaffold_1	43907	3474998	3477023	-	scaffold_2	277459	1257869	1259861	+
scaffold_1	1072506	3479973	3482180	-	scaffold_2	1075844	1252423	1254627	+
scaffold_1	43808	3484034	3486462	-	scaffold_2	277370	1248029	1250437	+
scaffold_1	44126	3487001	3490809	+	scaffold_2	277321	1243960	1247484	-
scaffold_1	946065	3490929	3491601	-	scaffold_2	1049637	1242832	1243617	+
scaffold_1	1277362	3491948	3493745	+	scaffold_2	1211285	1240916	1242404	-
scaffold_1	44174	3495563	3499346	+	scaffold_2	1246454	1235015	1238971	-
scaffold_1	1072539	3499908	3501022	-	scaffold_2	1075808	1233624	1234753	+
scaffold_1	1048943	3501249	3501950	+	scaffold_2	1211282	1232712	1233418	-
scaffold_1	44277	3502133	3503701	-	scaffold_2	277162	1231178	1232760	+
scaffold_1	1210509	3503700	3504575	+	scaffold_2	1211280	1230093	1230969	-
scaffold_1	44281	3504549	3505534	-	scaffold_2	277136	1229147	1230112	+
scaffold_1	44358	3512141	3512820	-	scaffold_2	1246444	1222205	1223492	+
scaffold_1	1210513	3524367	3524810	+	scaffold_2	1211275	1210578	1211018	-
scaffold_1	1072577	3528627	3530079	+	unique
scaffold_1	45044	3530359	3532096	-	scaffold_2	1166957	1203785	1204844	+
scaffold_1	1048951	3532329	3534333	-	scaffold_2	1181640	1201129	1203383	+
scaffold_1	946469	3535490	3536946	+	unique
scaffold_1	945122	3537679	3539664	+	scaffold_2	946788	1196338	1198321	-
scaffold_1	1210517	3541476	3545834	+	scaffold_2	1049624	1190193	1194549	-
scaffold_1	1072594	3546478	3547475	-	unique
scaffold_1	1072595	3546992	3549178	-	scaffold_2	1075767	1186653	1189130	+
scaffold_1	1210519	3550160	3552012	-	scaffold_2	1211268	1184114	1185960	+
scaffold_1	1072606	3559200	3560786	-	scaffold_2	1075759	1175296	1176870	+
scaffold_1	45659	3563835	3567304	-	scaffold_2	1211266	1168931	1172120	+
scaffold_1	1072619	3568716	3570575	+	scaffold_2	1211265	1165903	1167245	-
scaffold_1	1072622	3570779	3571989	+	scaffold_2	275203	1164134	1165379	-
scaffold_1	1210524	3572213	3572708	+	scaffold_2	1211263	1163356	1163854	-
scaffold_1	1048962	3573596	3574475	+	scaffold_2	1075739	1161402	1162581	-
scaffold_1	1210526	3574891	3576114	-	scaffold_2	275085	1159575	1161377	+
scaffold_1	45736	3577293	3578582	-	unique
scaffold_1	1072654	3580398	3581946	+	unique
scaffold_1	1234737	3581976	3589155	+	scaffold_2	274850	1147180	1154377	-
scaffold_1	1197553	3589662	3592102	+	scaffold_2	1211259	1143970	1146436	-
scaffold_1	1277382	3592586	3593864	+	scaffold_2	274858	1142077	1143110	-
scaffold_1	1166557	3594905	3597220	-	scaffold_2	1166950	1138810	1141122	+
scaffold_1	46076	3599068	3601035	-	scaffold_2	274790	1135015	1136823	+
scaffold_1	1072682	3601181	3603452	+	scaffold_2	946775	1132830	1134681	-
scaffold_1	1166560	3604965	3606250	+	scaffold_2	1166947	1129715	1131000	-
scaffold_1	1072691	3606386	3607145	-	scaffold_2	274613	1128596	1129575	+
scaffold_1	1072695	3610924	3612225	+	unique
scaffold_1	1072719	3635094	3638649	+	scaffold_2	1075675	1122613	1125871	-
scaffold_1	1072722	3640313	3641476	+	unique
scaffold_1	46398	3668547	3669436	+	unique
scaffold_1	46399	3669437	3669984	-	unique
scaffold_1	1234769	3670301	3672809	-	unique
scaffold_1	1234771	3673265	3675482	-	scaffold_2	1049604	1116352	1118160	+
scaffold_1	46409	3677345	3678195	+	scaffold_2	274595	1113584	1114665	-
scaffold_1	1072753	3678378	3679934	-	scaffold_2	984937	1111841	1113402	+
scaffold_1	1197561	3680032	3681886	+	scaffold_2	274327	1110031	1111746	-
scaffold_1	1181082	3683945	3685502	+	scaffold_2	1075641	1105559	1106644	-
scaffold_1	46684	3686944	3687484	+	unique
scaffold_1	1234777	3689643	3691641	+	scaffold_2	274284	1099086	1101327	-
scaffold_1	46749	3692308	3694922	-	scaffold_2	1166942	1096593	1098530	+
scaffold_1	46708	3694926	3696428	+	scaffold_2	1166941	1094641	1095700	-
scaffold_1	1210557	3696516	3697811	-	scaffold_2	274233	1093033	1094560	+
scaffold_1	46992	3699188	3702442	+	scaffold_2	274180	1088508	1091771	-
scaffold_1	1277399	3703172	3704294	+	scaffold_2	274048	1086439	1087612	-
scaffold_1	1072781	3704468	3706154	-	scaffold_2	1075620	1084798	1086487	+
scaffold_1	945824	3706683	3708595	-	scaffold_2	948464	1082367	1084279	+
scaffold_1	1166570	3709910	3712617	-	scaffold_2	1166938	1078366	1081074	+
scaffold_1	1210561	3714228	3714728	-	scaffold_2	1049590	1076273	1076773	+
scaffold_1	1072798	3714974	3716442	+	scaffold_2	1075605	1074551	1076019	-
scaffold_1	1181092	3716879	3718366	-	scaffold_2	1246411	1072457	1073761	+
scaffold_1	1072802	3718986	3720605	-	scaffold_2	1075599	1070365	1071994	+
scaffold_1	1181094	3720712	3722105	+	scaffold_2	273884	1068814	1070252	-
scaffold_1	946202	3722208	3724465	-	scaffold_2	273887	1066198	1068902	+
scaffold_1	1048991	3726781	3727416	+	scaffold_2	1049584	1063489	1064133	-
scaffold_1	944796	3728971	3730518	+	scaffold_2	273806	1060219	1061748	-
scaffold_1	47344	3731096	3732874	-	scaffold_2	1211229	1057827	1059794	+
scaffold_1	47284	3733678	3734930	+	scaffold_2	273744	1056288	1057846	-
scaffold_1	47433	3734981	3736360	+	scaffold_2	273590	1054610	1055892	-
scaffold_1	1048995	3736662	3737688	-	scaffold_2	1049580	1053242	1054268	+
scaffold_1	1166573	3738764	3741126	-	scaffold_2	1166934	1049810	1052168	+
scaffold_1	1016932	3741941	3743112	+	scaffold_2	273604	1047448	1049004	-
scaffold_1	47463	3743375	3746254	-	scaffold_2	273582	1044729	1047560	+
scaffold_1	47553	3747204	3748533	+	scaffold_2	1049576	1041971	1043778	-
scaffold_1	1049000	3749253	3750608	-	scaffold_2	273391	1040075	1041933	+
scaffold_1	945209	3753193	3755631	-	scaffold_2	1049574	1035304	1037745	+
scaffold_1	1049002	3758027	3758858	-	scaffold_2	273327	1030985	1033044	+
scaffold_1	47732	3760219	3761819	+	scaffold_2	1049572	1029409	1030352	-
scaffold_1	47761	3761659	3762627	-	scaffold_2	1049571	1028537	1029152	+
scaffold_1	1277421	3762860	3765440	+	scaffold_2	1277967	1025485	1028066	-
scaffold_1	1210582	3765834	3768907	-	scaffold_2	1049569	1021989	1024063	+
scaffold_1	48075	3770685	3773048	+	scaffold_2	272706	1017743	1019984	-
scaffold_1	1277424	3773176	3775436	-	scaffold_2	1211212	1014979	1017218	+
scaffold_1	48153	3776642	3778056	+	scaffold_2	1017728	1012676	1014132	-
scaffold_1	1234811	3778501	3780443	+	scaffold_2	1277962	1010301	1012392	-
scaffold_1	48173	3780824	3784024	+	scaffold_2	1075529	1007087	1010147	-
scaffold_1	944324	3784904	3786331	-	scaffold_2	947068	1004578	1006008	+
scaffold_1	48183	3786553	3787259	-	scaffold_2	1211207	1003675	1004259	+
scaffold_1	984123	3787392	3788195	-	scaffold_2	1075526	1002676	1003514	+
scaffold_1	1072873	3788292	3790912	+	scaffold_2	1075522	999535	1002578	-
scaffold_1	48200	3791872	3796335	+	scaffold_2	1211204	994983	998729	-
scaffold_1	48232	3797358	3799374	+	scaffold_2	1049560	991614	992963	-
scaffold_1	48247	3799379	3800614	-	scaffold_2	1211202	990402	991214	+
scaffold_1	49050	3800755	3803524	+	scaffold_2	272574	987222	989729	-
scaffold_1	1210596	3803589	3804458	-	scaffold_2	1211200	986267	987148	+
scaffold_1	1072893	3805169	3807109	+	scaffold_2	1075504	983749	985320	-
scaffold_1	49249	3808174	3810920	+	scaffold_2	1211198	980102	982232	-
scaffold_1	48747	3811386	3812433	+	scaffold_2	1211197	978564	979359	-
scaffold_1	1166584	3812398	3814103	-	scaffold_2	1166917	976719	978458	+
scaffold_1	1072918	3814396	3815348	-	scaffold_2	1075477	975423	976559	+
scaffold_1	1210602	3815735	3817353	-	scaffold_2	1049552	973507	975111	+
scaffold_1	1166586	3818657	3819799	+	scaffold_2	1211193	970696	971836	-
scaffold_1	49315	3822219	3824846	+	scaffold_2	1246353	965703	968201	-
scaffold_1	1072934	3824685	3825918	-	unique
scaffold_1	49320	3826269	3828073	+	scaffold_2	1166913	962587	964011	-
scaffold_1	1049026	3829592	3830809	+	scaffold_2	1166912	959722	960912	-
scaffold_1	1234833	3834462	3836753	+	scaffold_2	1049548	954168	956712	-
scaffold_1	49667	3838136	3841042	+	scaffold_2	271656	949464	952428	-
scaffold_1	49660	3841301	3842842	-	scaffold_2	271711	947521	949081	+
scaffold_1	1210610	3843391	3845039	-	scaffold_2	271632	945377	947264	+
scaffold_1	49737	3845942	3848250	+	scaffold_2	271643	942206	944511	-
scaffold_1	1166594	3849521	3851745	-	scaffold_2	271594	938769	941182	+
scaffold_1	1210613	3854347	3855536	+	scaffold_2	1075409	934903	936339	-
scaffold_1	49894	3856581	3857595	-	unique
scaffold_1	1166595	3861163	3864310	+	scaffold_2	1166906	926344	929488	-
scaffold_1	1072994	3864982	3866077	-	scaffold_2	1075400	924554	925791	+
scaffold_1	1016998	3866217	3869932	+	scaffold_2	1246327	920680	924231	-
scaffold_1	1210617	3870496	3883222	-	scaffold_2	1049538	907489	920208	+
scaffold_1	1073005	3884326	3888242	-	scaffold_2	1075390	902356	906274	+
scaffold_1	1073009	3888884	3890330	-	scaffold_2	1075387	900277	901733	+
scaffold_1	1073010	3890718	3892562	+	scaffold_2	1075385	897975	899823	-
scaffold_1	50062	3892710	3893974	-	scaffold_2	271281	896354	897622	+
scaffold_1	1049042	3895969	3896724	+	scaffold_2	1049533	893531	894286	-
scaffold_1	1277455	3897068	3898536	+	scaffold_2	1211173	891996	893025	-
scaffold_1	1166599	3899336	3901565	-	scaffold_2	1166902	888144	890936	+
scaffold_1	945668	3901688	3902534	+	unique
scaffold_1	1234887	3902699	3904183	-	scaffold_2	271222	885962	887587	+
scaffold_1	1073034	3904753	3905958	+	scaffold_2	1075362	884229	885521	-
scaffold_1	50193	3910724	3912053	+	scaffold_2	271169	878476	879394	-
scaffold_1	50223	3915232	3916611	+	scaffold_2	1277921	873753	874775	-
scaffold_1	1049050	3918275	3920505	-	scaffold_2	271145	869617	872075	+
scaffold_1	1073060	3920992	3922446	-	scaffold_2	1075342	867930	869470	+
scaffold_1	50268	3923094	3925158	-	scaffold_2	271106	865206	867265	+
scaffold_1	50348	3927929	3929316	+	scaffold_2	1049522	861230	862166	-
scaffold_1	1234931	3929689	3931204	+	scaffold_2	270973	859466	860852	-
scaffold_1	944297	3931340	3934282	-	scaffold_2	270970	855640	859108	+
scaffold_1	50506	3935589	3938115	+	scaffold_2	1246305	851972	854438	-
scaffold_1	50515	3938704	3942474	+	scaffold_2	1075313	847639	851131	-
scaffold_1	1073091	3942794	3946755	-	scaffold_2	1075311	843483	847578	+
scaffold_1	1049059	3949015	3950420	+	scaffold_2	270752	839592	842157	-
scaffold_1	51002	3950954	3954459	+	scaffold_2	270826	835748	839427	-
scaffold_1	1166606	3955239	3957195	-	unique
scaffold_1	51240	3957036	3960693	-	scaffold_2	270611	829995	833687	+
scaffold_1	50750	3960694	3962495	+	scaffold_2	1246267	827963	829202	-
scaffold_1	1017034	3962348	3963525	-	scaffold_2	1211153	827135	827922	+
scaffold_1	1235005	3966634	3969278	-	scaffold_2	270340	820794	823261	+
scaffold_1	51515	3972243	3975143	+	scaffold_2	270302	815068	817967	-
scaffold_1	1073177	3975505	3976496	-	scaffold_2	1075221	813708	814706	+
scaffold_1	1073183	3977538	3979267	+	scaffold_2	1075214	810835	812674	-
scaffold_1	1073185	3979268	3983262	-	scaffold_2	1211148	807334	810807	+
scaffold_1	51674	3983887	3985972	+	scaffold_2	1075205	804055	806677	-
scaffold_1	51797	3988521	3991393	-	scaffold_2	270093	799222	802609	+
scaffold_1	1073206	3993180	3995077	-	scaffold_2	1075187	795618	797510	+
scaffold_1	1073207	3995202	3998229	+	scaffold_2	1075184	792454	795481	-
scaffold_1	1210652	3998404	3999300	+	scaffold_2	1075182	791392	792387	-
scaffold_1	1210653	4000130	4002137	-	scaffold_2	269903	788351	790996	+
scaffold_1	1181169	4007078	4009260	-	scaffold_2	269695	781393	783605	+
scaffold_1	52164	4009918	4011300	-	scaffold_2	1049502	779634	780532	+
scaffold_1	1210656	4012537	4015254	-	scaffold_2	269663	775180	778450	+
scaffold_1	52291	4018338	4019070	-	unique
scaffold_1	1073231	4019549	4021179	-	scaffold_2	1075148	769285	770799	+
scaffold_1	1073233	4021181	4022608	+	scaffold_2	1075146	767543	769246	-
scaffold_1	52382	4022748	4024964	-	scaffold_2	1211136	765927	767312	+
scaffold_1	1073255	4028770	4031560	+	scaffold_2	948482	759376	762152	-
scaffold_1	1049081	4032535	4034292	+	scaffold_2	1075117	756046	756985	-
scaffold_1	946506	4036577	4041467	-	scaffold_2	946970	749040	753943	+
scaffold_1	52516	4041286	4042706	-	unique
scaffold_1	1210663	4044423	4045917	-	scaffold_2	1277889	744687	745453	+
scaffold_1	1049083	4046614	4047776	+	scaffold_2	948542	742848	744002	-
scaffold_1	52752	4048270	4051824	-	scaffold_2	1166883	738893	742136	+
scaffold_1	1210666	4052802	4053915	+	scaffold_2	1211129	736675	737782	-
scaffold_1	52823	4054362	4055995	-	scaffold_2	1277885	734617	736028	+
scaffold_1	52768	4055996	4057743	+	scaffold_2	269264	732898	734613	-
scaffold_1	52789	4057744	4061375	-	scaffold_2	947014	729574	732806	+
scaffold_1	1049088	4062654	4064090	+	scaffold_2	269243	726386	728294	-
scaffold_1	52786	4064216	4065540	-	scaffold_2	1211124	724842	726290	+
scaffold_1	52960	4065920	4067604	+	scaffold_2	984781	722725	724976	-
scaffold_1	1073301	4068095	4070781	+	scaffold_2	984780	719755	722510	-
scaffold_1	945936	4071268	4072751	-	scaffold_2	268961	717663	719746	+
scaffold_1	944207	4073978	4075626	+	scaffold_2	948385	715008	716663	-
scaffold_1	1210676	4076550	4078794	-	scaffold_2	1211119	711820	714073	+
scaffold_1	53074	4079482	4081244	+	scaffold_2	984774	709516	711273	-
scaffold_1	1210678	4081647	4083385	-	scaffold_2	1211117	708554	708977	+
scaffold_1	1073321	4084988	4086944	+	scaffold_2	1075036	684663	686740	+
scaffold_1	53172	4093207	4094405	+	scaffold_2	268812	693118	693817	+
scaffold_1	53204	4095119	4096223	-	unique
scaffold_1	1235129	4101751	4107334	+	scaffold_2	1166877	701582	706967	+
scaffold_1	944227	4108928	4109626	+	scaffold_2	268752	680072	681265	-
scaffold_1	53291	4109404	4110814	-	scaffold_2	268748	678977	680308	+
scaffold_1	53294	4112026	4113901	+	scaffold_2	268651	675440	677308	-
scaffold_1	53708	4114862	4117617	+	scaffold_2	1166874	671868	673997	-
scaffold_1	1049100	4118390	4119190	-	scaffold_2	268686	670010	670967	+
scaffold_1	1166629	4119884	4120970	+	scaffold_2	1246201	668084	669397	-
scaffold_1	53881	4122797	4127736	-	scaffold_2	1074990	661647	666466	+
scaffold_1	1073414	4129160	4131378	-	scaffold_2	1074982	658447	660189	+
scaffold_1	1210690	4133477	4136506	+	scaffold_2	1211104	653192	656329	-
scaffold_1	54061	4136923	4138258	+	scaffold_2	268177	651415	652825	-
scaffold_1	1166633	4138257	4140547	-	scaffold_2	1166876	649196	651372	+
scaffold_1	918059	4140603	4141416	+	scaffold_2	1049465	648264	649124	-
scaffold_1	1073424	4141554	4142920	-	scaffold_2	1074972	646724	648112	+
scaffold_1	1073425	4143150	4145267	+	scaffold_2	984758	644407	646555	-
scaffold_1	1073426	4145604	4147588	-	scaffold_2	1074943	631281	633530	-
scaffold_1	1210697	4148639	4150372	+	scaffold_2	1166866	634618	636353	+
scaffold_1	1073441	4152130	4153543	+	scaffold_2	1074963	638116	639561	+
scaffold_1	946681	4153619	4155445	-	scaffold_2	1166868	639640	642054	-
scaffold_1	1210700	4156085	4158179	+	scaffold_2	267623	641858	644379	+
scaffold_1	944314	4159013	4160245	-	scaffold_2	267491	629233	631145	+
scaffold_1	1277523	4160895	4164067	+	scaffold_2	1074939	626556	628240	-
scaffold_1	1210703	4164172	4164913	-	scaffold_2	1211090	624806	625543	+
scaffold_1	1073460	4165162	4167370	+	scaffold_2	1074928	622475	624551	-
scaffold_1	1210705	4167707	4169131	+	scaffold_2	267400	620428	622209	-
scaffold_1	1210706	4169826	4170141	-	unique
scaffold_1	1073478	4177323	4178908	-	scaffold_2	1074913	609977	611621	+
scaffold_1	1210708	4179173	4180198	+	scaffold_2	1246133	608399	609727	-
scaffold_1	946358	4180470	4181731	-	scaffold_2	1049452	607173	608429	+
scaffold_1	55184	4182243	4184414	+	scaffold_2	267253	604733	606929	-
scaffold_1	55173	4185369	4190748	-	scaffold_2	267118	598047	603267	+
scaffold_1	1073494	4190559	4191635	-	unique
scaffold_1	55259	4195256	4198127	-	scaffold_2	267098	590764	593704	+
scaffold_1	1210713	4200134	4201259	-	scaffold_2	1211079	586739	587862	+
scaffold_1	1049124	4203677	4205659	-	scaffold_2	267032	582199	584497	+
scaffold_1	55293	4206280	4208213	+	scaffold_2	267040	579835	581725	-
scaffold_1	55343	4211762	4213031	+	scaffold_2	267000	575084	576265	-
scaffold_1	1073516	4214245	4215296	-	scaffold_2	1074872	572705	573750	+
scaffold_1	55401	4216957	4219424	-	scaffold_2	1277841	568280	570324	+
scaffold_1	1277537	4219788	4220868	+	scaffold_2	266949	567254	568119	-
scaffold_1	1277538	4220917	4222410	-	scaffold_2	1074864	565431	567112	+
scaffold_1	1073530	4222725	4224072	-	scaffold_2	1074861	563957	565304	+
scaffold_1	1210722	4225022	4227290	+	scaffold_2	1246127	560676	563263	-
scaffold_1	55421	4227654	4229499	+	scaffold_2	1074858	558694	560382	-
scaffold_1	1181217	4230019	4230706	-	scaffold_2	1246122	557305	558194	+
scaffold_1	1166651	4233542	4235077	-	unique
scaffold_1	55477	4234970	4236014	-	unique
scaffold_1	55510	4237125	4237889	+	scaffold_2	266878	551792	552680	-
scaffold_1	55639	4238251	4239922	+	scaffold_2	1211067	549879	551451	-
scaffold_1	1197639	4240549	4242615	+	unique
scaffold_1	1049138	4243476	4245089	-	scaffold_2	1246108	546299	548144	+
scaffold_1	55760	4246222	4247549	-	scaffold_2	1049433	544344	545258	+
scaffold_1	55785	4247552	4248362	+	unique
scaffold_1	946210	4248369	4251258	+	scaffold_2	1166852	540146	543035	-
scaffold_1	1049140	4253090	4254269	+	scaffold_2	1049431	537152	538223	-
scaffold_1	1210732	4255414	4255945	-	scaffold_2	266705	535392	536242	+
scaffold_1	1049142	4256690	4257834	+	scaffold_2	1049429	533613	534748	-
scaffold_1	1235229	4258736	4260217	+	unique
scaffold_1	55890	4259993	4261482	-	scaffold_2	266667	529993	531413	+
scaffold_1	1073575	4261654	4264984	+	scaffold_2	1074813	526455	529789	-
scaffold_1	1235241	4265393	4267209	+	scaffold_2	1049425	524248	525531	-
scaffold_1	1073581	4268240	4269577	+	scaffold_2	1049424	521670	522603	-
scaffold_1	1049147	4271795	4274020	+	unique
scaffold_1	944471	4275791	4278538	+	scaffold_2	1049422	512349	515099	-
scaffold_1	1210741	4279747	4280571	+	scaffold_2	1211055	510068	510875	-
scaffold_1	1073592	4280820	4282995	+	scaffold_2	1074793	507549	509090	-
scaffold_1	1181234	4283511	4285745	-	scaffold_2	266473	503285	505772	+
scaffold_1	56065	4286340	4288151	+	scaffold_2	1211051	501215	502572	-
scaffold_1	56068	4287985	4289034	-	scaffold_2	266463	499961	501043	+
scaffold_1	1017173	4289114	4291173	+	scaffold_2	266367	497498	499885	-
scaffold_1	1210747	4291832	4292277	-	scaffold_2	1074775	496516	497686	+
scaffold_1	1049155	4293129	4294532	-	scaffold_2	1246058	494490	496045	+
scaffold_1	56128	4295921	4297541	-	scaffold_2	266319	491501	493146	+
scaffold_1	944851	4298540	4300860	-	scaffold_2	948496	488146	490455	+
scaffold_1	56234	4301330	4302905	-	scaffold_2	266314	486033	487586	+
scaffold_1	1210752	4303499	4303916	-	scaffold_2	1211043	485021	485435	+
scaffold_1	56197	4304752	4307242	-	scaffold_2	1074763	481912	484104	+
scaffold_1	56294	4307458	4309772	+	scaffold_2	1074753	479388	481698	-
scaffold_1	1166662	4310257	4311269	-	scaffold_2	948538	477701	478715	+
scaffold_1	1073640	4312057	4313411	+	scaffold_2	946809	475983	476694	-
scaffold_1	1073643	4313568	4314790	+	scaffold_2	1074740	474230	475438	-
scaffold_1	56491	4315933	4317770	+	scaffold_2	1246046	471357	473088	-
scaffold_1	1235267	4318268	4320987	-	scaffold_2	1246042	467765	470831	+
scaffold_1	56519	4322077	4327966	-	scaffold_2	266024	461279	467054	+
scaffold_1	1073658	4331812	4334549	+	scaffold_2	1074726	455017	457235	-
scaffold_1	1235291	4334419	4338717	-	scaffold_2	265964	450443	454438	+
scaffold_1	56550	4339608	4341315	+	scaffold_2	1277803	448110	449576	-
scaffold_1	56556	4342101	4343142	-	scaffold_2	265945	445883	447144	+
scaffold_1	56575	4345090	4347706	+	scaffold_2	1166840	441557	443353	-
scaffold_1	56649	4348499	4350213	+	scaffold_2	1211029	439170	440408	-
scaffold_1	1210767	4350336	4351237	-	scaffold_2	1211028	438055	438934	+
scaffold_1	1017203	4351746	4353075	+	scaffold_2	1211027	436510	437344	-
scaffold_1	1073678	4353077	4355567	-	scaffold_2	1074710	433788	436222	+
scaffold_1	1197656	4355827	4360038	-	scaffold_2	1166837	429453	433111	+
scaffold_1	1166671	4360520	4363427	-	scaffold_2	1166836	425988	428900	+
scaffold_1	56810	4363778	4365994	-	scaffold_2	265652	423321	425630	+
scaffold_1	1073711	4366129	4368722	-	scaffold_2	1074676	420476	422623	+
scaffold_1	1017214	4368948	4372005	-	scaffold_2	1074675	417453	420463	+
scaffold_1	56926	4375638	4376159	+	unique
scaffold_1	1210775	4376129	4377140	+	scaffold_2	265597	412355	414156	-
scaffold_1	1210776	4378487	4379331	+	scaffold_2	265564	409571	410905	-
scaffold_1	1049181	4379577	4379957	+	unique
scaffold_1	56969	4380475	4382595	+	scaffold_2	1211018	406868	408450	-
scaffold_1	57004	4385888	4386739	+	scaffold_2	265496	402578	403270	-
scaffold_1	1073740	4389072	4391998	-	scaffold_2	1074649	397507	400393	+
scaffold_1	1073745	4392142	4395019	+	scaffold_2	1211014	394665	397126	-
scaffold_1	57078	4395822	4397935	+	scaffold_2	264582	391438	394089	-
scaffold_1	1210783	4398733	4399230	-	scaffold_2	264494	390092	390991	+
scaffold_1	57065	4402512	4403555	-	scaffold_2	1211011	386189	386851	+
scaffold_1	1277599	4403682	4404536	+	scaffold_2	264421	385103	386022	-
scaffold_1	1049190	4404918	4406540	-	scaffold_2	264821	382598	384810	+
scaffold_1	1210787	4407326	4407738	-	scaffold_2	1211008	381821	382236	+
scaffold_1	57251	4408042	4408911	+	scaffold_2	1211007	380829	381405	-
scaffold_1	946281	4410486	4411826	+	scaffold_2	947983	377781	379117	-
scaffold_1	1166681	4414133	4416944	+	scaffold_2	1166822	372730	375537	-
scaffold_1	57479	4417310	4418268	+	scaffold_2	264643	371389	372483	-
scaffold_1	57453	4419728	4421805	+	unique
scaffold_1	1197668	4424430	4426091	-	scaffold_2	1277776	357849	359683	+
scaffold_1	57518	4427179	4428772	-	unique
scaffold_1	57528	4431641	4433412	-	scaffold_2	264284	352055	353939	+
scaffold_1	1210794	4435048	4437181	+	scaffold_2	1246001	348298	350569	-
scaffold_1	57531	4437334	4438662	-	scaffold_2	264270	346872	348494	+
scaffold_1	1210796	4438924	4439610	+	scaffold_2	1210997	345910	346593	-
scaffold_1	57549	4439989	4441481	-	scaffold_2	264246	344080	345628	+
scaffold_1	1073847	4441819	4442643	+	scaffold_2	1074557	342740	343706	-
scaffold_1	1073851	4442900	4444370	+	scaffold_2	1017490	341205	342739	-
scaffold_1	1073853	4444581	4445689	+	scaffold_2	1074551	339826	340936	-
scaffold_1	1073863	4450510	4452339	-	scaffold_2	1074548	338436	339971	+
scaffold_1	1049203	4452654	4454861	+	scaffold_2	1074546	336219	337795	-
scaffold_1	1210803	4454943	4456046	-	scaffold_2	264142	334677	335914	+
scaffold_1	57900	4456285	4458631	+	scaffold_2	264095	332105	334323	-
scaffold_1	57852	4460765	4465345	+	scaffold_2	264053	324520	329690	-
scaffold_1	1210806	4466862	4467921	+	scaffold_2	263843	322368	323776	-
scaffold_1	1166693	4468379	4470092	-	scaffold_2	1210986	320452	322169	+
scaffold_1	1166694	4471213	4473627	-	scaffold_2	1166810	316908	319316	+
scaffold_1	57696	4474696	4475898	-	unique
scaffold_1	57718	4477593	4478911	+	scaffold_2	263679	311626	312734	-
scaffold_1	57688	4478913	4480407	+	scaffold_2	1277758	309976	311277	-
scaffold_1	1181289	4481275	4482532	-	scaffold_2	263642	307719	309913	+
scaffold_1	907236	4482948	4483847	-	scaffold_2	263643	304417	307718	+
scaffold_1	1210814	4489197	4490312	+	scaffold_2	1277757	300171	301250	-
scaffold_1	58074	4490343	4491425	-	scaffold_2	1210977	299284	299911	+
scaffold_1	1073948	4492696	4494144	-	scaffold_2	1074463	296237	297678	+
scaffold_1	944784	4495436	4496338	+	scaffold_2	1245957	292486	295080	-
scaffold_1	1277628	4498814	4499798	-	scaffold_2	1210974	290456	291163	+
scaffold_1	58134	4502038	4503350	-	scaffold_2	263529	287174	288574	+
scaffold_1	58132	4503938	4505231	-	scaffold_2	263513	285205	286603	+
scaffold_1	1017267	4505484	4506578	-	scaffold_2	1210971	284135	285076	+
scaffold_1	1235493	4506787	4507403	-	scaffold_2	1074451	283052	283776	+
scaffold_1	944915	4509106	4509647	-	scaffold_2	1245945	281178	282107	+
scaffold_1	1235499	4509639	4512736	-	scaffold_2	1166801	278035	280874	+
scaffold_1	1235505	4513266	4516141	+	scaffold_2	263460	274586	277567	-
scaffold_1	58299	4516324	4517536	+	scaffold_2	1210966	273108	274371	-
scaffold_1	1017276	4520486	4522519	+	scaffold_2	948155	268107	270070	-
scaffold_1	58319	4522641	4523702	-	scaffold_2	263387	266944	267986	+
scaffold_1	58310	4524298	4526118	+	scaffold_2	1166798	264546	266009	-
scaffold_1	58444	4528183	4530318	+	scaffold_2	263333	260094	262338	-
scaffold_1	1235513	4531245	4532503	+	scaffold_2	1197762	257624	259378	-
scaffold_1	1210832	4533756	4535399	-	scaffold_2	1049340	255118	256768	+
scaffold_1	58485	4537844	4540050	+	scaffold_2	947248	250653	252592	-
scaffold_1	946539	4540873	4541788	-	scaffold_2	1049338	248784	249704	+
scaffold_1	58491	4542678	4544204	+	scaffold_2	1166793	246542	247702	-
scaffold_1	944668	4544381	4545609	-	scaffold_2	263261	244649	246364	+
scaffold_1	1235525	4545978	4549224	-	scaffold_2	1074410	242423	244768	+
scaffold_1	946085	4549672	4550983	-	scaffold_2	263236	239186	241226	+
scaffold_1	1210839	4552234	4553058	-	unique
scaffold_1	945777	4554273	4555235	+	scaffold_2	263226	235213	236653	-
scaffold_1	1166712	4555327	4556259	-	scaffold_2	1049333	234441	235337	+
scaffold_1	1074018	4556719	4558062	-	scaffold_2	1074396	232419	233940	+
scaffold_1	58632	4559217	4562579	-	scaffold_2	1049328	215649	219506	-
scaffold_1	1210844	4565287	4566039	-	scaffold_2	1210940	211264	212311	+
scaffold_1	1074032	4567731	4570908	+	scaffold_2	1074382	206552	209730	-
scaffold_1	58723	4570539	4572246	-	scaffold_2	263138	205169	206924	+
scaffold_1	1074043	4573477	4575877	+	scaffold_2	263075	201907	203942	-
scaffold_1	1210848	4575743	4576154	-	unique
scaffold_1	1074050	4578037	4579839	-	scaffold_2	1074367	197144	199145	+
scaffold_1	1049244	4581892	4583999	+	scaffold_2	263012	192917	195330	-
scaffold_1	946106	4584237	4585332	-	scaffold_2	1049320	191697	192791	+
scaffold_1	1166719	4586412	4590200	-	scaffold_2	1166781	186990	190550	+
scaffold_1	945472	4590620	4592546	+	scaffold_2	1166780	184437	186362	-
scaffold_1	58926	4592815	4594734	+	scaffold_2	262669	182328	184169	-
scaffold_1	58918	4594662	4595615	+	scaffold_2	262738	181324	182328	-
scaffold_1	1210855	4595857	4596378	+	scaffold_2	1210928	180595	181115	-
scaffold_1	58923	4596431	4597805	-	scaffold_2	1074339	179178	180974	+
scaffold_1	1074076	4598007	4601863	+	scaffold_2	1074338	175006	178991	-
scaffold_1	58946	4602212	4605944	+	scaffold_2	262688	171164	174874	-
scaffold_1	1017345	4606044	4608176	-	scaffold_2	1277712	165700	170850	+
scaffold_1	1235585	4609432	4610010	-	unique
scaffold_1	1181320	4612269	4614523	-	scaffold_2	1245875	157417	159474	+
scaffold_1	1074089	4614524	4617852	-	scaffold_2	1074317	154034	157270	+
scaffold_1	1049256	4620503	4621538	+	scaffold_2	262623	150181	151393	-
scaffold_1	1210864	4621796	4626753	-	scaffold_2	1166773	140163	147533	-
scaffold_1	59099	4627688	4629342	+	scaffold_2	262617	148406	150254	+
scaffold_1	1049259	4632130	4632510	-	scaffold_2	1211457	1785683	1786072	+
scaffold_1	984522	4633985	4634996	+	scaffold_2	1049784	1784133	1784468	-
scaffold_1	59110	4636249	4637302	-	scaffold_2	262540	139017	140119	+
scaffold_1	1277663	4637484	4638797	+	scaffold_2	262541	137657	139016	-
scaffold_1	59118	4638858	4640174	-	scaffold_2	262590	136653	137657	+
scaffold_10	59127	1	1497	-	unique
scaffold_10	1113192	3483	4966	-	unique
scaffold_10	1285499	5585	6255	-	unique
scaffold_10	1188093	9759	10919	-	unique
scaffold_10	1235611	13300	14259	+	unique
scaffold_10	59143	14430	15355	+	unique
scaffold_10	59155	18211	19585	+	unique
scaffold_10	1220188	20135	21129	+	unique
scaffold_10	1285503	21583	23125	+	scaffold_53	1232003	213164	214053	-
scaffold_10	1220190	23068	24041	-	scaffold_53	1267229	211645	212723	+
scaffold_10	1113207	25905	28164	-	scaffold_53	1162756	208233	210639	+
scaffold_10	1220191	31582	33810	-	scaffold_53	633149	202185	205035	+
scaffold_10	1202776	42941	44194	+	scaffold_53	633012	191324	193700	-
scaffold_10	59251	46201	48810	-	scaffold_53	633063	187875	190635	+
scaffold_10	1113247	51046	51713	+	scaffold_53	1295180	184858	185437	-
scaffold_10	1220196	52034	53677	-	scaffold_53	1231996	182977	184602	+
scaffold_10	1220197	54168	55366	-	scaffold_53	1295178	181159	182486	+
scaffold_10	59433	55822	57401	+	scaffold_53	632702	178905	180801	-
scaffold_10	59450	57921	59206	+	scaffold_53	632737	176991	178904	-
scaffold_10	59430	59106	59939	-	scaffold_53	632700	175790	177095	+
scaffold_10	59439	60667	62500	+	scaffold_53	1267217	173878	175200	-
scaffold_10	1057272	62206	63344	-	scaffold_53	632842	172232	173842	+
scaffold_10	1220202	64465	64833	-	scaffold_53	1231990	171024	171482	+
scaffold_10	59519	66288	68037	+	scaffold_53	632791	167817	169684	-
scaffold_10	1030152	67996	69882	-	scaffold_53	1267211	166060	168162	+
scaffold_10	1235655	74056	76360	+	scaffold_53	1295172	159556	161654	-
scaffold_10	1113264	76531	78030	-	scaffold_53	1162708	157603	159107	+
scaffold_10	1220207	79862	83414	-	scaffold_53	632554	152150	156199	+
scaffold_10	1113284	83685	85060	-	scaffold_53	1231984	150983	151546	+
scaffold_10	1057278	85282	86843	+	scaffold_53	1067337	147565	150443	-
scaffold_10	1220210	87751	88617	-	unique
scaffold_10	1172551	92071	92857	-	scaffold_53	632497	142780	144152	+
scaffold_10	1285524	98690	99696	+	scaffold_53	632451	134724	136413	-
scaffold_10	1220213	99945	101312	-	scaffold_53	632410	132775	134916	+
scaffold_10	1172553	102781	103772	-	scaffold_53	1231977	131039	132032	+
scaffold_10	1113309	106302	107644	-	scaffold_53	1162665	126953	128311	+
scaffold_10	1220215	109656	110935	+	scaffold_53	1067330	123687	124127	-
scaffold_10	59790	111244	112847	-	scaffold_53	1231975	121953	123051	+
scaffold_10	1057286	114175	118045	+	scaffold_53	632228	116445	120663	-
scaffold_10	59919	126240	130499	+	scaffold_53	1267156	104190	108203	-
scaffold_10	59905	130440	131332	-	unique
scaffold_10	59944	133031	137029	-	scaffold_53	1231971	97884	101782	+
scaffold_10	962137	137741	140731	+	scaffold_53	1231970	94137	97125	-
scaffold_10	1188119	141742	142646	-	scaffold_53	632114	92070	93657	+
scaffold_10	1202790	144367	148533	+	scaffold_53	1046850	86358	89624	-
scaffold_10	1188121	149231	152181	-	scaffold_53	1231967	82931	85653	+
scaffold_10	961631	152779	155214	+	unique
scaffold_10	60042	155462	156257	+	scaffold_53	632016	80450	81437	-
scaffold_10	60041	156258	158092	-	scaffold_53	980888	78892	80481	+
scaffold_10	1113358	158904	160612	-	scaffold_53	1162618	76343	77784	+
scaffold_10	1220229	161253	162002	+	scaffold_53	1267130	74875	75837	-
scaffold_10	60087	162206	164582	-	scaffold_53	1295152	72642	74582	+
scaffold_10	60098	164095	165254	-	unique
scaffold_10	1057298	165098	168276	-	scaffold_53	1179809	68127	70459	+
scaffold_10	60146	171002	172281	-	unique
scaffold_10	1235726	173077	175650	-	scaffold_53	1162598	60473	63181	+
scaffold_10	60234	176229	177486	-	scaffold_53	1267124	58948	60390	+
scaffold_10	60228	177488	179216	+	scaffold_53	1196434	57160	58569	-
scaffold_10	60232	179218	180454	-	scaffold_53	1162585	55847	57118	+
scaffold_10	1113394	180565	182215	-	scaffold_53	1162582	54081	55603	+
scaffold_10	1113396	182284	183568	+	scaffold_53	1014035	52855	54025	-
scaffold_10	1172568	184742	185629	+	scaffold_53	980929	50668	51573	-
scaffold_10	60295	185669	188069	-	scaffold_53	1231954	48337	50544	+
scaffold_10	1057305	188395	189128	-	unique
scaffold_10	1113411	192379	193599	+	scaffold_53	1267098	42282	44561	-
scaffold_10	1285549	193803	196055	+	scaffold_53	1231951	39942	41930	-
scaffold_10	60387	196139	198168	-	scaffold_53	1162527	37553	40167	+
scaffold_10	1188134	198390	200118	+	scaffold_53	930938	36153	36818	-
scaffold_10	1285552	200300	202092	-	scaffold_53	631643	34011	35856	+
scaffold_10	1113421	202570	204465	+	scaffold_53	1267086	31605	33417	-
scaffold_10	60496	206490	208201	+	scaffold_53	631585	27665	29648	-
scaffold_10	1220247	208410	209647	-	scaffold_53	980894	26393	27621	+
scaffold_10	1220248	210574	211643	-	scaffold_53	631507	24195	25620	+
scaffold_10	60471	211805	212899	-	scaffold_53	631506	23391	24193	+
scaffold_10	1113437	212971	214772	+	scaffold_53	1162512	21283	23062	-
scaffold_10	1220251	215505	219823	+	scaffold_53	1295133	15898	20530	-
scaffold_10	1235772	221386	222527	+	scaffold_53	1046797	13302	14319	-
scaffold_10	60778	243396	244855	-	unique
scaffold_10	1113573	286862	287819	+	unique
scaffold_10	1235852	332175	333252	+	unique
scaffold_10	1172606	335077	337847	-	unique
scaffold_10	61812	339923	341791	+	unique
scaffold_10	1057358	342616	343290	+	scaffold_15	1174752	71117	72061	+
scaffold_10	1113621	343841	344524	-	unique
scaffold_10	1113622	345295	347171	-	scaffold_15	1002319	74586	76953	-
scaffold_10	1113623	347656	349062	-	scaffold_15	1128777	77374	78675	-
scaffold_10	1202836	349258	350566	+	scaffold_15	1242040	78879	80106	+
scaffold_10	1172610	352898	354237	-	scaffold_15	1223865	82411	83754	-
scaffold_10	1113629	354648	356810	-	scaffold_15	1128784	83935	86348	-
scaffold_10	1057361	357496	357861	-	scaffold_15	1223867	87022	87387	-
scaffold_10	61861	364110	366093	+	scaffold_15	1174759	95992	97611	+
scaffold_10	61865	366031	367710	-	scaffold_15	192462	98202	99582	-
scaffold_10	1113641	367923	370813	+	scaffold_15	1128794	100019	102904	+
scaffold_10	961618	371249	372235	-	scaffold_15	1242067	103300	104343	-
scaffold_10	62051	372956	374305	-	scaffold_15	967202	105156	106016	-
scaffold_10	1220306	374658	375149	-	scaffold_15	1128805	106529	107613	-
scaffold_10	1113656	376443	377711	+	scaffold_15	1128809	108647	109967	+
scaffold_10	1235891	377517	379527	-	scaffold_15	1174763	109915	111737	-
scaffold_10	62091	379809	381092	-	scaffold_15	192571	111950	113271	-
scaffold_10	1172619	381371	383406	+	scaffold_15	1174765	113182	115604	+
scaffold_10	62097	383488	385332	-	scaffold_15	192567	115678	117557	-
scaffold_10	1172627	386550	387605	+	scaffold_15	1223877	118764	119816	+
scaffold_10	1220312	387920	388948	-	scaffold_15	1174768	120195	121085	-
scaffold_10	1057374	389842	392250	-	scaffold_15	967025	122072	124684	-
scaffold_10	1113687	394018	395191	+	scaffold_15	1128838	126318	127802	+
scaffold_10	1220315	395665	396133	-	scaffold_15	1128841	127803	128531	-
scaffold_10	1172622	396428	397835	+	scaffold_15	967566	128766	130174	+
scaffold_10	1285613	400157	401816	+	scaffold_15	192887	132337	134053	+
scaffold_10	1188191	403160	403762	-	unique
scaffold_10	62430	406924	408971	+	unique
scaffold_10	62464	411064	412050	+	scaffold_15	193147	154460	155247	+
scaffold_10	1285617	412488	413566	+	scaffold_15	1223890	155715	156592	+
scaffold_10	1172631	414755	417686	-	scaffold_15	1174774	157869	161275	-
scaffold_10	62496	418419	420303	-	scaffold_15	1204717	161285	163409	-
scaffold_10	1220325	420774	422297	+	scaffold_15	1128885	164051	165572	+
scaffold_10	1172634	423561	425272	-	scaffold_15	1242102	166297	168381	-
scaffold_10	62554	427065	428316	-	unique
scaffold_10	1113747	428147	428905	-	unique
scaffold_10	1113750	429202	430699	-	scaffold_15	1128897	172174	174058	-
scaffold_10	1113753	430846	432895	-	scaffold_15	1128900	174204	176395	-
scaffold_10	62839	434729	436540	+	scaffold_15	193443	178045	179941	+
scaffold_10	1113775	442813	444698	-	scaffold_15	1128921	186284	188169	-
scaffold_10	62999	445541	446537	-	unique
scaffold_10	1220332	450375	452154	+	scaffold_15	1060469	194146	196061	+
scaffold_10	63357	452535	452916	+	unique
scaffold_10	1113810	452717	453625	-	unique
scaffold_10	1113812	453642	457074	-	scaffold_15	1128934	197417	201068	-
scaffold_10	1113813	457149	458797	+	scaffold_15	1128937	201087	202749	+
scaffold_10	63368	459235	459910	-	scaffold_15	907951	203314	203634	-
scaffold_10	1113823	460037	463564	+	scaffold_15	1288618	203913	207392	+
scaffold_10	1285632	463681	469807	-	scaffold_15	1060473	209277	213593	-
scaffold_10	1220338	470807	471496	+	unique
scaffold_10	1113837	472276	475427	+	scaffold_15	1128952	216180	219350	+
scaffold_10	1113840	475399	478699	+	scaffold_15	1128955	219307	222649	+
scaffold_10	63579	478967	480661	+	scaffold_15	193882	222977	224652	+
scaffold_10	63605	482149	483868	-	scaffold_15	193915	226139	227815	-
scaffold_10	63720	490304	495120	+	scaffold_15	1288622	234903	239381	+
scaffold_10	63745	496621	498972	+	scaffold_15	1174787	241182	243400	+
scaffold_10	1057399	500992	503486	+	scaffold_15	1204729	245380	247864	+
scaffold_10	1235929	504086	507688	+	scaffold_15	1288625	250791	252266	+
scaffold_10	1113884	509485	512471	-	scaffold_15	1129000	254757	257430	-
scaffold_10	1220348	512911	513743	+	scaffold_15	1129003	257713	259116	+
scaffold_10	1113889	515802	516158	-	unique
scaffold_10	1220349	517065	518519	+	scaffold_15	194067	262751	264885	+
scaffold_10	1220350	520577	521793	+	scaffold_15	1242156	266475	267787	+
scaffold_10	1188215	521934	523306	-	scaffold_15	194160	267492	269359	-
scaffold_10	63900	524094	526443	+	scaffold_15	194155	269978	272157	+
scaffold_10	63901	526444	527935	+	scaffold_15	1060488	272602	273666	+
scaffold_10	1285649	528812	531693	+	scaffold_15	1204732	274368	277238	+
scaffold_10	64343	531540	532988	-	scaffold_15	1002402	277271	278816	-
scaffold_10	1235944	533296	535348	+	scaffold_15	1223925	279180	280906	+
scaffold_10	1057410	535750	536437	-	scaffold_15	1190797	281084	282367	-
scaffold_10	961878	537275	538304	-	scaffold_15	1060493	283217	284252	-
scaffold_10	64404	539492	541452	+	scaffold_15	1190798	285638	287395	+
scaffold_10	65152	541773	543157	-	scaffold_15	194415	288463	289924	-
scaffold_10	64400	543737	546446	-	scaffold_15	967554	290773	293119	-
scaffold_10	64365	548609	549754	+	scaffold_15	1223931	295443	296297	+
scaffold_10	64412	549875	551222	-	scaffold_15	967753	296585	297460	-
scaffold_10	1220363	552586	553806	-	scaffold_15	1060499	301099	302294	-
scaffold_10	65237	555716	556571	-	scaffold_15	1223934	304331	304926	-
scaffold_10	65242	558691	561005	+	scaffold_15	967769	306585	308741	+
scaffold_10	1172658	561689	564516	+	scaffold_15	967150	309440	312264	+
scaffold_10	1202877	564205	567015	-	scaffold_15	1288638	311956	314793	-
scaffold_10	1113986	567041	570492	+	scaffold_15	1129110	314833	317915	+
scaffold_10	1113989	570621	573090	-	scaffold_15	1129112	318002	320464	-
scaffold_10	1285659	573490	575919	+	scaffold_15	1190805	320865	323134	+
scaffold_10	65488	576098	578286	-	scaffold_15	967019	325983	327797	-
scaffold_10	1113995	578765	582220	+	scaffold_15	1129118	328584	331796	+
scaffold_10	1235971	584361	585197	-	scaffold_15	1242208	333413	334249	-
scaffold_10	1113998	585682	587002	-	scaffold_15	1190808	334811	336050	-
scaffold_10	65524	589040	591095	+	scaffold_15	1174808	337843	339975	+
scaffold_10	1220374	591229	593029	-	scaffold_15	1174809	340972	341941	-
scaffold_10	65517	593888	597111	-	unique
scaffold_10	1220376	597743	598989	+	scaffold_15	967472	346959	348207	+
scaffold_10	65531	599456	600572	-	scaffold_15	967261	348774	349520	-
scaffold_10	1285667	602081	603402	+	scaffold_15	1223951	351265	351771	+
scaffold_10	65572	604287	605914	+	scaffold_15	194998	353512	355171	+
scaffold_10	1220380	606926	607912	+	scaffold_15	1223953	356112	357092	+
scaffold_10	65588	609132	610497	+	scaffold_15	1129137	358014	359949	+
scaffold_10	1220382	611458	612307	-	scaffold_15	1223955	360090	361763	-
scaffold_10	1285669	615495	620387	+	scaffold_15	1035248	364973	367896	+
scaffold_10	1220384	621178	622227	-	scaffold_15	195072	369943	371274	-
scaffold_10	65627	623851	624965	+	scaffold_15	195043	372667	374029	+
scaffold_10	65704	626551	629281	-	scaffold_15	195141	377344	380412	-
scaffold_10	65736	630174	631833	+	scaffold_15	195147	381181	382768	+
scaffold_10	1235999	632837	633730	-	scaffold_15	1060525	383715	384546	-
scaffold_10	1236001	634342	635234	-	unique
scaffold_10	65873	636270	638709	-	scaffold_15	1129173	387486	390112	-
scaffold_10	1114057	639422	641843	+	scaffold_15	195244	390488	393072	+
scaffold_10	65783	642989	644134	+	unique
scaffold_10	65801	644135	645152	-	scaffold_15	1190823	396725	397627	-
scaffold_10	65841	645713	647541	-	scaffold_15	1035258	398457	400019	-
scaffold_10	961562	647729	649703	-	scaffold_15	195291	400000	402448	-
scaffold_10	1114076	650216	651797	+	scaffold_15	1204754	402709	404409	+
scaffold_10	1114077	652711	654213	-	scaffold_15	1129200	405326	406834	-
scaffold_10	1236044	657897	659526	+	scaffold_15	195420	412239	414212	+
scaffold_10	1220397	659532	660633	-	scaffold_15	195416	414166	415648	-
scaffold_10	1057446	661333	662712	+	scaffold_15	1223976	416044	417423	+
scaffold_10	65975	662900	664553	+	scaffold_15	195424	417609	419552	+
scaffold_10	1057448	664672	668429	-	scaffold_15	1060536	419924	421932	-
scaffold_10	1057449	670930	673644	+	scaffold_15	1223979	424522	425657	+
scaffold_10	66107	673713	676151	-	scaffold_15	195565	425602	428070	-
scaffold_10	1236058	677626	679476	-	unique
scaffold_10	1220405	681544	683241	+	unique
scaffold_10	1220406	684957	685926	+	unique
scaffold_10	66532	686563	687366	-	unique
scaffold_10	1220408	694084	694848	+	unique
scaffold_10	1285685	695195	696055	-	unique
scaffold_10	1285686	696803	700713	+	unique
scaffold_10	1220412	702440	703093	-	unique
scaffold_10	66730	703871	705507	+	unique
scaffold_10	1057458	706012	706689	-	unique
scaffold_10	66756	708340	713391	+	unique
scaffold_10	1030357	712990	714649	-	scaffold_15	1129235	429178	431415	-
scaffold_10	1030359	715451	717588	-	scaffold_15	967077	432261	434210	-
scaffold_10	1114131	719310	722503	+	scaffold_15	967130	436039	439017	+
scaffold_10	1220419	723010	725282	-	scaffold_15	1223984	439682	441945	-
scaffold_10	1172682	726469	727880	-	scaffold_15	1060543	443117	444528	-
scaffold_10	1057465	728931	730736	-	scaffold_15	967316	447106	448917	-
scaffold_10	66891	733967	735436	-	scaffold_15	967448	452349	453380	-
scaffold_10	1114159	736081	738201	+	scaffold_15	967176	454632	456332	+
scaffold_10	1114161	738194	739155	-	scaffold_15	1129267	456419	457225	-
scaffold_10	67014	739610	741530	+	scaffold_15	195966	457827	459531	+
scaffold_10	67055	741335	743625	-	scaffold_15	195977	459552	461845	-
scaffold_10	1114168	743933	745890	-	unique
scaffold_10	67257	809893	810784	+	scaffold_15	196102	485487	486288	+
scaffold_10	67243	810588	812595	-	scaffold_15	196126	487093	489078	-
scaffold_10	962117	814248	816196	+	scaffold_15	196167	490466	492925	+
scaffold_10	1030380	816587	817786	+	scaffold_15	1174841	493128	494333	+
scaffold_10	961440	818333	819747	-	scaffold_15	1224002	494878	496527	-
scaffold_10	914466	822977	824119	-	scaffold_15	1224003	499189	500659	-
scaffold_10	1114236	825020	827114	-	scaffold_15	1129328	501590	503664	-
scaffold_10	961765	829775	830464	-	scaffold_15	196265	503882	507126	-
scaffold_10	67429	831342	833306	+	scaffold_15	196298	507933	510104	+
scaffold_10	1172692	837601	838199	-	scaffold_15	1174843	514023	514620	-
scaffold_10	962494	841041	842068	+	scaffold_15	1174844	517464	518488	+
scaffold_10	67575	841932	843669	-	scaffold_15	196512	518538	520167	-
scaffold_10	1114265	843868	849317	-	scaffold_15	1129360	520205	525873	-
scaffold_10	67707	849593	851336	+	scaffold_15	196545	526082	527761	+
scaffold_10	67590	851274	852404	-	scaffold_15	1224011	527957	528823	-
scaffold_10	67584	852448	853672	+	scaffold_15	967523	529235	530015	+
scaffold_10	1285711	854310	857521	+	scaffold_15	1174850	531043	534070	+
scaffold_10	962089	859580	862218	+	scaffold_15	1242323	535692	538810	+
scaffold_10	67764	862726	865216	-	scaffold_15	196678	539450	541626	-
scaffold_10	1220454	873491	877550	+	scaffold_15	1224016	550977	554781	+
scaffold_10	68007	879387	883480	-	scaffold_15	196915	556508	560671	-
scaffold_10	1114328	884238	884858	-	unique
scaffold_10	68230	885494	886408	-	unique
scaffold_10	1057488	886571	888023	-	scaffold_15	197081	563765	565476	-
scaffold_10	68249	889756	890247	-	unique
scaffold_10	962278	890278	892341	-	scaffold_15	196980	567342	569567	-
scaffold_10	1220458	894997	895263	+	unique
scaffold_10	961434	896062	897444	-	scaffold_15	1129447	572823	574747	-
scaffold_10	914215	904379	906091	+	scaffold_15	197270	581429	584095	+
scaffold_10	961896	907568	908871	+	scaffold_15	967121	584899	586202	+
scaffold_10	961670	909981	913257	+	scaffold_15	1129471	587103	589030	+
scaffold_10	1114392	914046	918111	+	scaffold_15	1129483	591359	595248	+
scaffold_10	68662	918708	922788	-	scaffold_15	1224027	596200	599770	-
scaffold_10	1057497	925126	927251	-	scaffold_15	1190868	602276	604551	-
scaffold_10	1030448	928312	930207	-	scaffold_15	1129503	605596	607923	-
scaffold_10	1114424	931425	932036	+	scaffold_15	1129512	608697	609469	+
scaffold_10	68781	933713	936710	-	scaffold_15	967363	611062	615158	-
scaffold_10	1114435	939005	941231	+	scaffold_15	1002539	616091	618466	+
scaffold_10	68869	941525	943721	+	scaffold_15	197623	618793	620916	+
scaffold_10	1220472	944033	944412	-	scaffold_15	197650	621044	621801	-
scaffold_10	1114446	944888	946944	+	scaffold_15	1129534	622184	624219	+
scaffold_10	68974	946605	948548	-	scaffold_15	197722	623885	626004	-
scaffold_10	1114467	954286	954985	-	unique
scaffold_10	69095	961060	963187	+	scaffold_15	1224037	639227	640665	+
scaffold_10	1220477	966179	967977	-	scaffold_15	1242359	643211	645389	-
scaffold_10	1114499	969689	971822	-	scaffold_15	1129590	647381	649457	-
scaffold_10	1114501	972005	974285	+	scaffold_15	1129592	649655	651953	+
scaffold_10	1220480	974652	977238	+	scaffold_15	1242373	652300	654921	+
scaffold_10	1114513	978327	981706	-	scaffold_15	1129605	655996	659307	-
scaffold_10	1114523	989311	991604	-	scaffold_15	1129617	666943	669272	-
scaffold_10	69586	993853	995164	+	scaffold_15	1060596	671634	672741	+
scaffold_10	69581	995084	996576	-	scaffold_15	1174875	672844	674032	-
scaffold_10	1114535	997045	997705	+	scaffold_15	1174876	674609	675428	+
scaffold_10	69667	997782	999771	-	scaffold_15	198190	675496	677379	-
scaffold_10	961705	1000385	1001009	-	scaffold_15	198234	677942	678869	-
scaffold_10	69724	1002708	1004302	+	scaffold_15	1242387	680684	682884	+
scaffold_10	1114548	1005182	1006544	-	scaffold_15	1129678	682857	684205	-
scaffold_10	961723	1022328	1022636	-	unique
scaffold_10	69811	1026130	1027137	+	unique
scaffold_10	1114565	1029184	1029765	-	unique
scaffold_10	1236173	1030644	1031312	-	unique
scaffold_10	1220491	1036555	1038604	+	unique
scaffold_10	1202942	1039574	1041133	+	unique
scaffold_10	1114620	1074750	1075133	+	unique
scaffold_10	1057521	1078260	1079337	+	unique
scaffold_10	70106	1079638	1081176	+	scaffold_15	198696	702805	704328	+
scaffold_10	1220500	1081214	1082042	-	scaffold_15	198576	704293	705373	-
scaffold_10	1114653	1082827	1086424	-	scaffold_15	1174881	709583	712798	-
scaffold_10	1114663	1093102	1094902	+	scaffold_15	1129716	717472	721487	+
scaffold_10	1285752	1094861	1096356	-	scaffold_15	1224060	721446	722829	-
scaffold_10	70254	1096365	1097670	+	scaffold_15	198753	723012	724737	+
scaffold_10	70263	1098053	1100365	+	scaffold_15	1060613	725103	726842	+
scaffold_10	70297	1101335	1102355	+	scaffold_15	1224063	728524	729162	+
scaffold_10	70564	1102351	1103423	-	scaffold_15	198804	729285	730402	-
scaffold_10	962498	1105250	1107632	+	scaffold_15	198812	731804	734728	+
scaffold_10	1188309	1108665	1109666	+	scaffold_15	198944	735500	737002	+
scaffold_10	1220510	1110648	1111274	-	scaffold_15	1288739	737179	739394	-
scaffold_10	1114699	1113191	1114887	+	scaffold_15	1129751	740025	741320	+
scaffold_10	1220512	1115327	1115763	-	unique
scaffold_10	1236213	1116631	1117510	-	unique
scaffold_10	1220514	1118898	1119228	+	scaffold_15	1242422	744782	746291	+
scaffold_10	962445	1120942	1123258	+	scaffold_15	1129759	747439	749960	+
scaffold_10	70700	1124771	1127941	+	scaffold_15	967774	751597	754319	+
scaffold_10	1114714	1127941	1128526	+	unique
scaffold_10	1220517	1129034	1129966	-	scaffold_15	1060623	755726	756655	-
scaffold_10	1114731	1130298	1133783	+	scaffold_15	1060624	757310	760063	+
scaffold_10	71119	1134933	1136690	-	scaffold_15	1224076	761917	763171	-
scaffold_10	1188315	1136788	1138521	+	scaffold_15	1129785	763439	765186	+
scaffold_10	962309	1143055	1146427	-	scaffold_15	199526	771409	773626	-
scaffold_10	1220524	1152954	1153823	-	scaffold_15	1242453	780819	781667	-
scaffold_10	1114746	1154455	1154820	-	unique
scaffold_10	71216	1155517	1157085	-	scaffold_15	199608	783335	784925	-
scaffold_10	1114753	1157637	1159166	+	scaffold_15	1129812	785478	786991	+
scaffold_10	71278	1159815	1166231	+	scaffold_15	199670	788486	793791	+
scaffold_10	71316	1168277	1171444	+	scaffold_15	1035391	796856	798994	+
scaffold_10	1114765	1173028	1174228	-	unique
scaffold_10	71335	1177849	1179193	+	scaffold_15	199770	806971	808547	+
scaffold_10	1220532	1179877	1181664	+	unique
scaffold_10	1220533	1182177	1185519	-	scaffold_15	1224090	811203	814551	-
scaffold_10	71375	1186385	1194185	-	scaffold_15	1224091	815521	822939	-
scaffold_10	1285779	1195422	1196949	-	scaffold_15	199838	824418	825679	-
scaffold_10	71485	1196939	1198360	-	scaffold_15	199836	826289	827508	-
scaffold_10	71415	1199627	1202058	-	scaffold_15	1224094	828998	830071	-
scaffold_10	71427	1203296	1204332	-	unique
scaffold_10	1220538	1207242	1210670	-	scaffold_15	1190913	839906	843902	+
scaffold_10	71547	1211187	1212859	-	scaffold_15	199971	838178	839823	+
scaffold_10	71548	1212936	1215043	+	scaffold_15	1035402	835854	837464	-
scaffold_10	1114804	1215390	1216899	+	scaffold_15	1129873	850738	851823	+
scaffold_10	71576	1217231	1218905	-	scaffold_15	200008	851891	853471	-
scaffold_10	1236266	1222536	1225827	+	scaffold_15	1242483	856784	860301	+
scaffold_10	1114817	1225899	1228276	-	scaffold_15	1129889	860477	862734	-
scaffold_10	71603	1228287	1229998	+	scaffold_15	200077	862836	864404	+
scaffold_10	71604	1229999	1230899	+	scaffold_15	200078	864406	865643	+
scaffold_10	71659	1233028	1233624	-	unique
scaffold_10	71660	1233625	1235008	+	scaffold_15	200090	868110	869618	+
scaffold_10	1220548	1236042	1237025	+	scaffold_15	1224109	870655	872011	+
scaffold_10	1114833	1246555	1248142	-	scaffold_15	1129906	879624	881212	-
scaffold_10	1114837	1250988	1252084	-	scaffold_15	1129925	885237	886562	-
scaffold_10	1236274	1253158	1262340	-	scaffold_15	1288782	889801	897661	-
scaffold_10	1114848	1262931	1263937	-	unique
scaffold_10	1172755	1267922	1270017	+	scaffold_15	200536	902596	905371	+
scaffold_10	1236292	1271872	1274249	-	scaffold_15	1288784	907019	909669	-
scaffold_10	1220555	1276411	1277092	-	scaffold_15	200561	912118	912933	-
scaffold_10	71857	1278141	1283060	-	scaffold_15	1204824	913678	918553	-
scaffold_10	1285796	1283746	1286139	+	scaffold_15	1129953	919492	922186	+
scaffold_10	71919	1287275	1288322	-	unique
scaffold_10	1114867	1288493	1291324	+	scaffold_15	1129959	924472	926892	+
scaffold_10	1114870	1291983	1294382	-	scaffold_15	1129961	927646	930134	-
scaffold_10	1285800	1295839	1304046	-	scaffold_15	1242522	931672	939562	-
scaffold_10	1114877	1304237	1305434	+	scaffold_15	1129971	939738	940951	+
scaffold_10	1114881	1305496	1306976	+	scaffold_15	1129974	940982	942541	+
scaffold_10	1114890	1307262	1308168	+	scaffold_15	1129987	942779	943688	+
scaffold_10	1114894	1308169	1309586	-	scaffold_15	1129991	943756	945099	-
scaffold_10	72163	1312836	1313891	-	scaffold_15	200899	951429	952629	-
scaffold_10	1114903	1315278	1317147	+	scaffold_15	1174914	954029	955202	+
scaffold_10	1057583	1318638	1321079	+	scaffold_15	1224131	957812	958858	+
scaffold_10	1220569	1325145	1325642	-	scaffold_15	1224134	961838	964264	-
scaffold_10	1220570	1325815	1326291	+	unique
scaffold_10	72228	1327190	1330328	+	scaffold_15	1224136	966000	968527	+
scaffold_10	1188356	1330336	1331926	+	scaffold_15	1288803	968999	970599	+
scaffold_10	1030571	1331939	1336259	-	scaffold_15	1130010	970700	974905	-
scaffold_10	72282	1337007	1338321	-	scaffold_15	1224140	977568	978378	-
scaffold_10	72333	1338445	1340029	-	unique
scaffold_10	1285811	1340049	1342527	-	scaffold_15	201082	979834	982374	-
scaffold_10	1114932	1343158	1344657	+	scaffold_15	1130023	983667	985060	+
scaffold_10	1114944	1345120	1346218	-	scaffold_15	1224143	985746	986569	-
scaffold_10	1220578	1347384	1348730	+	scaffold_15	1060679	988029	989389	+
scaffold_10	1172768	1349141	1350131	+	scaffold_15	1204833	989667	990897	+
scaffold_10	1030576	1350762	1352033	+	scaffold_15	1002630	991293	992779	+
scaffold_10	1114953	1352350	1353581	+	scaffold_15	1130044	992954	994373	+
scaffold_10	72441	1353838	1355985	+	scaffold_15	201154	994419	996381	+
scaffold_10	72452	1357060	1358599	+	unique
scaffold_10	1220583	1364973	1366118	+	scaffold_15	1224149	1005439	1006581	+
scaffold_10	72482	1366212	1367163	+	scaffold_15	201190	1006799	1007553	+
scaffold_10	1114967	1367583	1369165	-	scaffold_15	201219	1008215	1009626	-
scaffold_10	1285819	1370123	1371066	-	unique
scaffold_10	72524	1371591	1372880	-	scaffold_15	967754	1012508	1013556	-
scaffold_10	72523	1372882	1373750	+	unique
scaffold_10	1172773	1374427	1375584	+	scaffold_15	1204836	1014181	1015300	+
scaffold_10	72519	1375910	1378151	-	scaffold_15	201250	1015585	1017625	-
scaffold_10	72547	1383447	1384643	-	scaffold_15	1288817	1024159	1025206	-
scaffold_10	1220590	1385100	1386267	+	unique
scaffold_10	1114984	1386611	1387887	+	scaffold_15	1130070	1027098	1028467	+
scaffold_10	1285824	1388204	1389272	+	scaffold_15	1224157	1028693	1029544	+
scaffold_10	1114986	1389358	1390907	-	scaffold_15	1130073	1029622	1031115	-
scaffold_10	1057603	1392026	1392469	-	unique
scaffold_10	1114989	1394940	1396415	-	scaffold_15	1130079	1035684	1037205	-
scaffold_10	72565	1397316	1398604	+	scaffold_15	1130082	1038092	1039400	+
scaffold_10	1114999	1398681	1403851	-	scaffold_15	1130090	1039543	1044625	-
scaffold_10	1115011	1404813	1407973	-	scaffold_15	1129298	480798	483749	+
scaffold_10	1115018	1408669	1410372	+	scaffold_15	1129290	478177	479856	-
scaffold_10	1115020	1410477	1411495	+	scaffold_15	1129289	477045	478083	-
scaffold_10	1115023	1411895	1412983	+	scaffold_15	1129286	475364	476511	-
scaffold_10	72673	1413187	1415357	-	scaffold_15	1035296	472775	474827	+
scaffold_10	997802	1417362	1425766	+	scaffold_15	1288682	462276	471537	-
scaffold_10	1236352	1427059	1427874	+	unique
[truncated: 12,532 more rows]
