# Supplementary material for: Genome expansion by allopolyploidization in the fungal strain Coniochaeta 2T2.1 and its exceptional lignocellulolytic machinery
Source: Biotechnol Biofuels. 2019 Sep 23;12:229. doi: 10.1186/s13068-019-1569-6 (PMC6757388; doi:10.1186/s13068-019-1569-6)
Supplement: Supplementary file 4 — Additional file 4: Table S3. Unique CAZymes found in Coniochaeta sp. 2T2.1 after comparison with other Lecythophora/Coniochaeta genomes (NRRL3016, CBS111746, PMI546 and AK0013) and Trichoderma reseei genome (Trire2). [file 13068_2019_1569_MOESM4_ESM.xlsx]

## Sheet: UNIQUE clusters-proteins 2T2.1
HMM Profile	Profile Length	Gene ID	Gene Length	E Value	Profile Start	Profile End	Gene Start	Gene End	Coverage
AA11.hmm	191	2T2v1|2t21_protein535	498	2.6e-54	1	184	24	234	0.958115183246
AA11.hmm	191	2T2v1|2t21_protein9475	413	9.9e-56	1	184	24	234	0.958115183246
AA3.hmm	618	2T2v1|2t21_protein3219	660	3.3e-79	86	403	31	655	0.512944983819
AA3.hmm	618	2T2v1|2t21_protein7461	661	2.5e-79	85	403	30	656	0.514563106796
AA3_2.hmm	570	2T2v1|2t21_protein1	636	3.7e-108	4	567	44	633	0.987719298246
AA3_2.hmm	570	2T2v1|2t21_protein10115	642	1.4e-91	4	568	37	639	0.989473684211
AA3_2.hmm	570	2T2v1|2t21_protein13849	583	3.2e-79	61	561	62	570	0.877192982456
AA3_2.hmm	570	2T2v1|2t21_protein17133	631	6.4e-104	4	561	44	627	0.977192982456
AA3_2.hmm	570	2T2v1|2t21_protein4338	642	4e-92	4	568	37	639	0.989473684211
AA3_2.hmm	570	2T2v1|2t21_protein8820	579	1.3e-94	4	567	14	574	0.987719298246
AA4.hmm	522	2T2v1|2t21_protein23	569	7.2e-171	4	520	38	567	0.988505747126
AA4.hmm	522	2T2v1|2t21_protein346	558	4.1e-131	3	517	26	545	0.984674329502
AA4.hmm	522	2T2v1|2t21_protein49	558	3.9e-134	3	516	26	552	0.98275862069
AA4.hmm	522	2T2v1|2t21_protein7511	570	2.4e-170	4	520	38	568	0.988505747126
AA7.hmm	458	2T2v1|2t21_protein14008	523	1.9e-45	3	183	73	252	0.393013100437
AA7.hmm	458	2T2v1|2t21_protein18355	524	1.3e-48	3	184	73	254	0.39519650655
AA7.hmm	458	2T2v1|2t21_protein22367	471	3e-53	5	454	38	467	0.980349344978
AA7.hmm	458	2T2v1|2t21_protein4526	471	8.1e-53	5	454	38	467	0.980349344978
AA7.hmm	458	2T2v1|2t21_protein8433	575	1.8e-38	13	207	163	346	0.423580786026
CBM16.hmm	116	2T2v1|2t21_protein2306	257	4e-17	1	106	94	216	0.905172413793
CE1.hmm	227	2T2v1|2t21_protein19459	359	3.8e-22	4	214	47	283	0.925110132159
CE1.hmm	227	2T2v1|2t21_protein2303	359	5.7e-21	4	214	47	283	0.925110132159
CE10.hmm	341	2T2v1|2t21_protein13015	691	1.2e-35	40	208	185	387	0.492668621701
CE10.hmm	341	2T2v1|2t21_protein14281	290	1.4e-44	81	325	37	277	0.715542521994
CE10.hmm	341	2T2v1|2t21_protein15324	369	3.7e-61	63	336	88	362	0.800586510264
CE10.hmm	341	2T2v1|2t21_protein18312	369	9.4e-62	67	336	91	362	0.788856304985
CE10.hmm	341	2T2v1|2t21_protein23406	698	1.1e-30	40	208	185	394	0.492668621701
CE10.hmm	341	2T2v1|2t21_protein2435	552	8e-20	75	203	117	279	0.375366568915
CE10.hmm	341	2T2v1|2t21_protein2841	531	9.7e-21	75	203	117	278	0.375366568915
CE10.hmm	341	2T2v1|2t21_protein486	326	1.7e-52	67	324	61	309	0.75366568915
CE10.hmm	341	2T2v1|2t21_protein6030	320	3.5e-51	63	328	52	310	0.777126099707
GH114.hmm	190	2T2v1|2t21_protein4825	338	1e-65	1	190	80	283	0.994736842105
GH114.hmm	190	2T2v1|2t21_protein5601	338	2.8e-65	1	190	80	283	0.994736842105
GH130.hmm	296	2T2v1|2t21_protein14026	375	2.7e-84	2	289	63	373	0.969594594595
GH130.hmm	296	2T2v1|2t21_protein23000	373	6.9e-84	2	289	61	371	0.969594594595
GH135.hmm	237	2T2v1|2t21_protein4826	259	7.4e-65	1	235	8	238	0.987341772152
GH135.hmm	237	2T2v1|2t21_protein5600	259	5.1e-66	1	234	8	237	0.983122362869
GH141.hmm	527	2T2v1|2t21_protein13078	748	9.9e-143	2	523	20	560	0.988614800759
GH141.hmm	527	2T2v1|2t21_protein8324	670	1.8e-143	2	523	20	560	0.988614800759
GH16.hmm	189	2T2v1|2t21_protein2330	303	3.3e-21	6	188	40	242	0.962962962963
GH16.hmm	189	2T2v1|2t21_protein4746	301	4.8e-20	10	188	44	241	0.941798941799
GH16.hmm	189	2T2v1|2t21_protein498	437	8.4e-39	4	189	93	426	0.978835978836
GH16.hmm	189	2T2v1|2t21_protein705	436	2.8e-40	4	189	92	425	0.978835978836
GH18.hmm	296	2T2v1|2t21_protein12678	431	2e-60	3	271	110	430	0.905405405405
GH18.hmm	296	2T2v1|2t21_protein12871	416	4.5e-51	3	271	94	415	0.905405405405
GH18.hmm	296	2T2v1|2t21_protein14887	438	2.8e-81	4	288	41	401	0.959459459459
GH18.hmm	296	2T2v1|2t21_protein18919	439	1.2e-80	4	288	40	402	0.959459459459
GH27.hmm	375	2T2v1|2t21_protein13621	411	2.1e-55	120	370	108	338	0.666666666667
GH27.hmm	375	2T2v1|2t21_protein14869	412	1.3e-56	123	370	112	339	0.658666666667
GH28.hmm	325	2T2v1|2t21_protein13445	482	1.7e-39	54	306	180	449	0.775384615385
GH28.hmm	325	2T2v1|2t21_protein324	482	1.7e-38	59	307	190	450	0.763076923077
GH3.hmm	216	2T2v1|2t21_protein23710	848	2.2e-62	4	216	21	233	0.981481481481
GH3.hmm	216	2T2v1|2t21_protein8211	848	5.2e-62	3	216	20	233	0.986111111111
GH31.hmm	427	2T2v1|2t21_protein12752	800	5.3e-128	3	427	282	718	0.992974238876
GH31.hmm	427	2T2v1|2t21_protein13079	757	3e-129	3	427	282	718	0.992974238876
GH32.hmm	293	2T2v1|2t21_protein13634	539	2.5e-71	1	287	43	354	0.976109215017
GH32.hmm	293	2T2v1|2t21_protein17856	536	3.1e-71	1	291	43	360	0.98976109215
GH36.hmm	688	2T2v1|2t21_protein3772	624	9.6e-76	114	614	22	536	0.726744186047
GH36.hmm	688	2T2v1|2t21_protein7320	591	1.3e-64	111	616	20	505	0.734011627907
GH43_13.hmm	302	2T2v1|2t21_protein13622	576	1.2e-120	3	302	25	316	0.990066225166
GH43_13.hmm	302	2T2v1|2t21_protein14868	582	2e-120	3	302	25	316	0.990066225166
GH43_26.hmm	292	2T2v1|2t21_protein15860	348	6.8e-73	1	291	22	323	0.993150684932
GH43_26.hmm	292	2T2v1|2t21_protein8476	347	1.6e-73	1	291	21	322	0.993150684932
GH47.hmm	446	2T2v1|2t21_protein18854	575	2.2e-136	2	446	108	573	0.995515695067
GH47.hmm	446	2T2v1|2t21_protein19541	572	5.3e-136	2	446	105	570	0.995515695067
GH5_23.hmm	280	2T2v1|2t21_protein10641	390	8.5e-141	1	280	83	362	0.996428571429
GH5_23.hmm	280	2T2v1|2t21_protein8337	390	1.8e-142	1	280	83	362	0.996428571429
GH5_31.hmm	283	2T2v1|2t21_protein13524	348	8.2e-122	3	283	45	308	0.989399293286
GH5_31.hmm	283	2T2v1|2t21_protein15543	365	7e-140	3	283	45	325	0.989399293286
GH78.hmm	504	2T2v1|2t21_protein20867	666	2.7e-84	6	503	70	624	0.986111111111
GH78.hmm	504	2T2v1|2t21_protein23633	542	1.9e-68	7	438	76	526	0.855158730159
GH78.hmm	504	2T2v1|2t21_protein23741	666	5.4e-85	6	503	70	624	0.986111111111
GH78.hmm	504	2T2v1|2t21_protein341	542	2.3e-67	6	437	74	525	0.855158730159
GH88.hmm	329	2T2v1|2t21_protein325	446	2.2e-89	5	323	40	424	0.966565349544
GH88.hmm	329	2T2v1|2t21_protein754	446	5e-90	4	323	39	424	0.969604863222
GT1.hmm	382	2T2v1|2t21_protein13503	548	2.4e-24	102	362	121	452	0.680628272251
GT1.hmm	382	2T2v1|2t21_protein185	531	4.2e-25	165	360	195	433	0.510471204188
GT25.hmm	181	2T2v1|2t21_protein23308	401	2.4e-21	2	178	66	319	0.972375690608
GT25.hmm	181	2T2v1|2t21_protein9559	357	3.2e-21	2	178	21	274	0.972375690608
GT32.hmm	90	2T2v1|2t21_protein2859	395	2.2e-17	5	87	118	195	0.911111111111
GT32.hmm	90	2T2v1|2t21_protein8901	296	1e-17	4	87	117	195	0.922222222222
GT4.hmm	160	2T2v1|2t21_protein14628	2795	1.2e-16	7	149	2549	2699	0.8875
GT4.hmm	160	2T2v1|2t21_protein24723	2660	1.6e-16	7	149	2397	2547	0.8875
GT71.hmm	264	2T2v1|2t21_protein22912	388	3.8e-42	2	264	30	295	0.992424242424
GT71.hmm	264	2T2v1|2t21_protein234	491	3e-41	2	264	131	399	0.992424242424
GT71.hmm	264	2T2v1|2t21_protein8140	470	6e-25	2	214	131	342	0.80303030303
GT71.hmm	264	2T2v1|2t21_protein8364	510	4.8e-41	2	264	152	417	0.992424242424

## Sheet: Total
Unique CAZyme in Conioc1 (*lignocellulases)	Number of proteins	Description
GTs	12	Glycosyl transferases
CE10	9	esterases acting on non-carbohydrate substrates
AA3	8	glucose-methanol-choline (GMC) oxidoreductases family
AA7	5	glucooligosaccharide oxidases
AA4*	4	vanillyl-alcohol oxidase
GH16*	4	xyloglucanases/endo-glucanases
GH18	4	chitinase
GH43*	4	α-arabinosidase/β-xylosidase
GH5*	4	endo-glucanases
GH78	4	hydrolysis of α-L-rhamnosides
AA11*	2	LPMOs
CE1*	2	acetyl xylan esterase
GH114	2	endo-α-1,4-polygalactosaminidase
GH130	2	phosphorylases and a glycoside hydrolase acting on β-mannosides
GH135	2	degradation of fungal galactosaminogalactan
GH141*	2	α-L-fucosidase
GH27	2	α-Galactosidase/α-N-acetylgalactosaminidase
GH28	2	pectin polygalacturonase
GH3*	2	beta-glucosidase/xylosidase
GH31*	2	alpha-glucosidase/xylosidase
GH32	2	invertase (fructose hydrolysis)
GH36	2	α-galactosidase and α-N-acetylgalactosaminidase
GH47	2	α-mannosidase
GH88	2	d-4,5-unsaturated β-glucuronyl hydrolase
CBM16*	1	Binding to cellulose
