# Supplementary material for: Genome expansion by allopolyploidization in the fungal strain Coniochaeta 2T2.1 and its exceptional lignocellulolytic machinery
Source: Biotechnol Biofuels. 2019 Sep 23;12:229. doi: 10.1186/s13068-019-1569-6 (PMC6757388; doi:10.1186/s13068-019-1569-6)
Supplement: Supplementary file 6 — Additional file 6: Table S5. Expression values of AA11 and AA13 genes from Coniochaeta sp. 2T2.1 after growth (0.1 OD, 600 nm) on wheat straw (WS) and dilute-acid-pretreated wheat straw solids (PTWS). [file 13068_2019_1569_MOESM6_ESM.xlsx]

## Sheet: AA11_AA13
Transcript JGI-ID (CAZy family)	Log 2 FC (Glu vs WS)	Padj	Sig	Average TPM values in WS	FPKM_WS/FPKM_Glu	Log 2 FC (Glu vs PTWS)	Padj	Sig	Average TPM values in PTWS	FPKM_PTWS/FPKM_Glu
1034348 (AA11)	0.019	0.95	FALSE	0	0	0.86	0.62	FALSE	0.06	0
1198374 (A11)	2.9	1.8e-43	TRUE	111295	9.7	1.2	1.9e-09	TRUE	32.93	2.9
1199899 (A11)	1.2	0.49	FALSE	0.065	0.045 fpkm	1.3	0.4	FALSE	0.066	0.0043 fpkm
1266595 (A11)	2.8	7.9e-05	TRUE	1245	10.43	1.7	0.012	TRUE	0.586	4.91
29208 (A11)	2	1.5e-21	TRUE	54755	5.39	1.3	3.1e-11	TRUE	32093	3.16
363136 (A11)	2.1	0.0003	TRUE	1.14	6.03	3	1.9e-08	TRUE	2113	11.21
382377 (A11)	-1.7	2.8e-19	TRUE	298465	2.42 downregulated	-1.2	1.4e-13	TRUE	399263	1.80 downregulated
967959 (A11)	-1.2	1.3e-13	TRUE	337485	1.79 downregulated	-1.6	3.1e-29	TRUE	250086	2.41 downregulated
981922 (AA13)	6.5	1.2e-109	TRUE	2268.57	124.44	1.5	2.1e-08	TRUE	67323	3.7
1175309 (AA13)	6	3.6e-69	TRUE	117.7	88.44	2	9.8e-10	TRUE	7166	5.39
