# Supplementary material for: Genome expansion by allopolyploidization in the fungal strain Coniochaeta 2T2.1 and its exceptional lignocellulolytic machinery
Source: Biotechnol Biofuels. 2019 Sep 23;12:229. doi: 10.1186/s13068-019-1569-6 (PMC6757388; doi:10.1186/s13068-019-1569-6)
Supplement: Supplementary file 8 — Additional file 8: Table S7. Transcriptomic raw data (libraries names and raw counts in each library). [file 13068_2019_1569_MOESM8_ESM.xlsx]

## Sheet: LIBRARIES
=====================
SAMPLE SUMMARY
=====================
1=libraryName	2=SampleId	3=rawReads	4=filteredReads	5=sampleName	6=conditionNumber	7=sequencerType	8=runType	9=fileUsed
CBCCH	131632	16858862	16836383	2t2.1_glucose_rep1	1	HiSeq-2500 1TB	1x101	12024.2.233587.TGACTGA-GTCAGTC.filter-RNA.fastq.gz
CBCCN	131633	15482472	15398111	2t2.1_glucose_rep2	1	HiSeq-2500 1TB	1x101	12024.1.233573.GTCTCCT-AAGGAGA.filter-RNA.fastq.gz
CBCCO	131634	18751284	18724663	2t2.1_glucose_rep3	1	HiSeq-2500 1TB	1x101	12024.2.233587.ACGATGA-GTCATCG.filter-RNA.fastq.gz
CBCCB	131629	17288461	17269344	2t2.1_pretreated_wheat_straw_rep1	2	HiSeq-2500 1TB	1x101	12024.1.233573.GTGAGCT-AAGCTCA.filter-RNA.fastq.gz
CBCCC	131630	17328749	17212103	2t2.1_pretreated_wheat_straw_rep2	2	HiSeq-2500 1TB	1x101	12024.1.233573.CAATCGA-GTCGATT.filter-RNA.fastq.gz
CBCCG	131631	17151996	17022272	2t2.1_pretreated_wheat_straw_rep3	2	HiSeq-2500 1TB	1x101	12024.1.233573.CCTTCCT-AAGGAAG.filter-RNA.fastq.gz
CBCBY	131626	17741582	17635615	2t2.1_raw_wheat_straw_rep1	5	HiSeq-2500 1TB	1x101	12024.2.233587.GTAACGA-GTCGTTA.filter-RNA.fastq.gz
CBCCA	131628	17202095	17100701	2t2.1_raw_wheat_straw_rep3	5	HiSeq-2500 1TB	1x101	12024.2.233587.ATTGAGC-GGCTCAA.filter-RNA.fastq.gz

## Sheet: Counts
GeneID	CBCCH	CBCCN	CBCCO	CBCCB	CBCCC	CBCCG	CBCBY	CBCCA
jgi.p|Conioc1|1000145	221	179	265	389	431	527	1721	1633
jgi.p|Conioc1|1000208	431	518	572	294	294	250	446	394
jgi.p|Conioc1|1000385	5	2	2	87	88	64	55	51
jgi.p|Conioc1|10004	21	29	26	1088	956	1107	3560	3471
jgi.p|Conioc1|1000401	0	0	0	126	117	119	135	164
jgi.p|Conioc1|1000432	0	1	2	2	4	0	1	5
jgi.p|Conioc1|100057	286	292	390	411	466	354	406	398
jgi.p|Conioc1|1000665	466	419	568	507	480	462	2759	2505
jgi.p|Conioc1|1000703	1270	1175	1351	582	587	651	613	621
jgi.p|Conioc1|1000747	247	241	237	489	474	497	433	428
jgi.p|Conioc1|1000782	317	276	358	273	258	257	174	191
jgi.p|Conioc1|100083	749	798	878	860	739	685	827	762
jgi.p|Conioc1|1000878	1	3	2	5	8	1	14	5
jgi.p|Conioc1|1000973	190	117	207	67	74	34	99	78
jgi.p|Conioc1|1001263	228	182	245	584	569	532	762	632
jgi.p|Conioc1|1001385	165	137	144	249	263	226	576	558
jgi.p|Conioc1|1001736	193	154	226	511	478	466	710	673
jgi.p|Conioc1|1001765	987	942	1166	547	488	520	492	453
jgi.p|Conioc1|1001801	893	738	931	142	169	143	696	671
jgi.p|Conioc1|1001849	182	140	197	74	89	95	513	447
jgi.p|Conioc1|1002100	148	132	187	237	205	203	128	118
jgi.p|Conioc1|1002187	427	394	469	778	771	801	548	602
jgi.p|Conioc1|1002299	2	1	1	13	16	24	11	10
jgi.p|Conioc1|1002319	7	8	16	28	33	41	39	31
jgi.p|Conioc1|1002402	87	100	72	17	10	18	39	24
jgi.p|Conioc1|1002539	695	612	799	662	722	707	618	591
jgi.p|Conioc1|100262	0	2	7	4	9	3	5	5
jgi.p|Conioc1|1002630	0	0	2	2	0	2	1	0
jgi.p|Conioc1|1002787	221	253	292	517	495	474	558	598
jgi.p|Conioc1|100288	12	9	9	12	20	15	5	5
jgi.p|Conioc1|1002933	88	21	22	3	3	3	1	0
jgi.p|Conioc1|1003100	467	447	520	260	272	351	281	270
jgi.p|Conioc1|1003406	0	1	1	1	1	2	4	2
jgi.p|Conioc1|1003460	437	425	534	669	604	572	673	634
jgi.p|Conioc1|1003550	6	5	12	300	320	229	290	205
jgi.p|Conioc1|1003713	29	28	32	37	53	45	34	34
jgi.p|Conioc1|1003792	43	46	32	52	47	32	148	189
jgi.p|Conioc1|1003851	650	627	697	560	549	535	753	708
jgi.p|Conioc1|100389	45	53	58	220	222	200	488	547
jgi.p|Conioc1|1003896	4119	3644	4653	8207	8537	7042	3200	3188
jgi.p|Conioc1|1003932	98	143	150	523	513	484	526	512
jgi.p|Conioc1|1004202	437	393	490	397	380	305	466	382
jgi.p|Conioc1|100423	107	115	125	132	140	149	180	189
jgi.p|Conioc1|1004242	0	0	0	1	0	1	1	1
jgi.p|Conioc1|1004377	444	368	534	434	425	391	432	411
jgi.p|Conioc1|100439	92	106	107	134	154	174	210	234
jgi.p|Conioc1|1004531	153	125	136	109	118	104	121	94
jgi.p|Conioc1|1004570	45	51	39	74	55	61	67	71
jgi.p|Conioc1|1004643	3	3	0	3	1	3	2	0
jgi.p|Conioc1|1004723	1	0	6	34	30	28	12	20
jgi.p|Conioc1|1004774	1	2	1	16	28	18	7	14
jgi.p|Conioc1|1004881	859	871	1081	505	470	545	388	387
jgi.p|Conioc1|1005033	371	336	415	468	484	455	401	312
jgi.p|Conioc1|1005054	313	304	402	291	245	232	465	440
jgi.p|Conioc1|1005061	884	859	1033	204	206	245	1129	1073
jgi.p|Conioc1|1005138	0	1	3	2110	2465	1785	19421	16920
jgi.p|Conioc1|1005150	394	345	442	291	327	252	449	416
jgi.p|Conioc1|1005175	18	17	27	7617	6856	14809	40	40
jgi.p|Conioc1|100518	104	93	120	90	103	102	140	128
jgi.p|Conioc1|1005511	135	123	154	228	229	191	167	146
jgi.p|Conioc1|1005765	776	827	1069	1186	1233	1177	612	601
jgi.p|Conioc1|1005970	135	159	197	342	333	307	191	226
jgi.p|Conioc1|1006083	54	93	110	1352	1192	1186	428	557
jgi.p|Conioc1|100620	351	345	411	850	921	810	563	531
jgi.p|Conioc1|1006233	72	63	84	74	66	77	103	125
jgi.p|Conioc1|1006278	1	2	1	9	5	4	25	28
jgi.p|Conioc1|1006383	1567	1248	1506	362	396	311	471	474
jgi.p|Conioc1|1006416	167	135	181	129	116	163	183	157
jgi.p|Conioc1|1006503	0	0	0	12	8	23	2	8
jgi.p|Conioc1|1006597	413	372	424	582	576	583	391	339
jgi.p|Conioc1|1006649	1505	1274	1568	498	452	457	652	598
jgi.p|Conioc1|100669	83	75	93	123	101	123	85	82
jgi.p|Conioc1|1006964	170	128	185	108	104	102	184	178
jgi.p|Conioc1|100698	81	93	107	256	250	254	196	169
jgi.p|Conioc1|1006992	14	13	16	64	66	45	322	305
jgi.p|Conioc1|1007062	7	5	2	18	16	33	50	44
jgi.p|Conioc1|1007126	81	94	109	147	162	186	115	97
jgi.p|Conioc1|1007254	12	17	15	35	24	34	74	77
jgi.p|Conioc1|1007502	2260	1987	2486	1866	1778	1633	2167	2082
jgi.p|Conioc1|1007573	161	145	182	197	200	243	219	216
jgi.p|Conioc1|100772	1412	1301	1460	2587	2865	2563	1861	1769
jgi.p|Conioc1|1007978	537	506	587	687	610	559	544	552
jgi.p|Conioc1|1008028	122	128	157	114	107	104	383	321
jgi.p|Conioc1|1008105	178	147	179	62	59	62	183	180
jgi.p|Conioc1|1008115	402	375	461	2186	2423	2259	1576	1703
jgi.p|Conioc1|100813	639	608	665	445	435	434	661	706
jgi.p|Conioc1|1008379	1178	1041	1221	979	956	835	948	918
jgi.p|Conioc1|1008582	451	333	451	82	72	65	123	113
jgi.p|Conioc1|1008596	265	213	274	59	70	44	88	74
jgi.p|Conioc1|1008821	31	30	33	241	267	308	274	206
jgi.p|Conioc1|1008896	362	272	354	383	384	399	385	342
jgi.p|Conioc1|1008937	1014	949	1134	415	462	477	256	258
jgi.p|Conioc1|1009019	58	68	79	58	64	33	66	48
jgi.p|Conioc1|1009022	187	123	186	300	303	276	361	393
jgi.p|Conioc1|1009026	1774	1575	1913	970	938	906	701	620
jgi.p|Conioc1|1009050	18	13	15	37	34	43	72	74
jgi.p|Conioc1|1009096	988	844	1012	920	925	704	1063	1129
jgi.p|Conioc1|1009100	124	104	163	47	55	54	243	196
jgi.p|Conioc1|1009169	150	193	213	522	528	539	145	122
jgi.p|Conioc1|1009194	515	462	637	900	852	905	605	617
jgi.p|Conioc1|1009208	3	1	2	39	44	66	85	79
jgi.p|Conioc1|1009217	11	11	7	179	180	210	209	220
jgi.p|Conioc1|1009220	0	0	0	6	5	6	29	27
jgi.p|Conioc1|1009225	1	0	1	1	3	1	9	7
jgi.p|Conioc1|1009235	2	1	1	39	30	36	7	11
jgi.p|Conioc1|1009338	840	711	836	424	389	392	351	315
jgi.p|Conioc1|1009345	12	17	16	68	67	60	57	44
jgi.p|Conioc1|100937	104	89	76	75	70	63	89	82
jgi.p|Conioc1|1009390	0	0	0	1	0	0	0	0
jgi.p|Conioc1|1009459	0	1	1	4	9	4	9	14
jgi.p|Conioc1|1009476	343	281	350	604	574	538	706	629
jgi.p|Conioc1|1009519	0	0	0	0	0	0	0	0
jgi.p|Conioc1|1009795	664	613	734	269	305	308	553	612
jgi.p|Conioc1|1009849	0	0	0	0	0	0	0	0
jgi.p|Conioc1|1009906	269	239	293	163	186	177	163	151
jgi.p|Conioc1|1009999	7	8	12	44	40	55	5	9
jgi.p|Conioc1|1010040	1	1	0	0	0	1	0	0
jgi.p|Conioc1|1010051	6	6	9	3	0	1	74	75
jgi.p|Conioc1|1010355	305	263	328	571	597	556	353	287
jgi.p|Conioc1|1010376	0	2	0	2	0	2	0	1
jgi.p|Conioc1|101068	2543	2156	2668	1864	1810	1688	2452	2409
jgi.p|Conioc1|1010838	425	395	514	294	311	383	457	447
jgi.p|Conioc1|1011382	148	126	171	99	101	125	156	133
jgi.p|Conioc1|1011483	206	229	244	300	292	241	355	360
jgi.p|Conioc1|1011497	95	86	86	56	47	43	79	85
jgi.p|Conioc1|1011507	123	89	128	233	183	173	147	129
jgi.p|Conioc1|1011676	4	6	1	3	1	3	1	1
jgi.p|Conioc1|1011682	4	10	9	8	7	8	17	42
jgi.p|Conioc1|1011897	28029	22480	26732	6978	7978	7434	33012	31850
jgi.p|Conioc1|1011957	0	2	2	309	321	413	202	219
jgi.p|Conioc1|101197	58	52	75	877	864	1029	614	562
jgi.p|Conioc1|10120	27	38	41	302	281	251	130	108
jgi.p|Conioc1|1012011	1	0	1	48	52	32	41	37
jgi.p|Conioc1|1012075	249	201	289	321	336	274	461	566
jgi.p|Conioc1|1012131	10	10	12	48	46	43	28	28
jgi.p|Conioc1|1012191	6	3	5	120	107	142	29	31
jgi.p|Conioc1|101230	0	1	4	11	14	8	6	12
jgi.p|Conioc1|1012620	843	656	836	1003	871	939	640	524
jgi.p|Conioc1|101271	676	587	792	665	569	551	304	260
jgi.p|Conioc1|1013005	51	42	45	15	27	11	17	9
jgi.p|Conioc1|1013087	483	563	635	116	114	197	1024	1232
jgi.p|Conioc1|1013098	0	4	0	2	4	0	11	4
jgi.p|Conioc1|1013130	869	865	1031	7176	6137	7327	2225	2324
jgi.p|Conioc1|1013199	44	48	50	211	230	220	154	180
jgi.p|Conioc1|1013230	21	19	34	0	2	2	68	118
jgi.p|Conioc1|1013259	1	0	0	56	41	56	13	13
jgi.p|Conioc1|1013279	310	250	301	221	224	230	267	299
jgi.p|Conioc1|1013285	0	0	0	1	1	1	7	3
jgi.p|Conioc1|1013294	64	51	68	14	32	17	28	29
jgi.p|Conioc1|1013314	528	484	626	386	453	418	721	646
jgi.p|Conioc1|1013316	7	5	11	1690	1134	873	1670	1882
jgi.p|Conioc1|1013372	208	197	264	323	327	265	468	357
jgi.p|Conioc1|1013465	89	122	107	21	9	12	34	33
jgi.p|Conioc1|1013568	140	128	129	616	696	1018	552	607
jgi.p|Conioc1|1013677	3	0	0	0	2	0	24	24
jgi.p|Conioc1|1013770	3	2	0	234	203	155	68	77
jgi.p|Conioc1|1013846	897	801	1057	580	618	602	840	938
jgi.p|Conioc1|101385	653	710	919	1662	1663	1363	1185	1159
jgi.p|Conioc1|101389	170	105	171	25	25	20	67	51
jgi.p|Conioc1|1013907	1	0	0	0	0	0	6	6
jgi.p|Conioc1|1013927	133	144	158	627	717	764	332	390
jgi.p|Conioc1|1013960	1	0	1	9	6	9	5	3
jgi.p|Conioc1|1014035	146	120	150	179	181	145	87	86
jgi.p|Conioc1|101414	743	725	882	950	978	874	341	333
jgi.p|Conioc1|1014485	22	24	38	211	195	210	202	225
jgi.p|Conioc1|1014512	0	0	0	0	0	0	0	0
jgi.p|Conioc1|1014526	0	0	1	12	7	10	5	9
jgi.p|Conioc1|1014585	0	0	1	1	0	0	0	0
jgi.p|Conioc1|1014586	1	1	0	7	3	2	6	2
jgi.p|Conioc1|1014629	91	69	113	5	7	6	1340	1296
jgi.p|Conioc1|1014802	4	6	12	21	15	17	7	5
jgi.p|Conioc1|1014826	3	4	6	5	3	4	17	8
jgi.p|Conioc1|1014839	0	0	0	6	8	5	27	21
jgi.p|Conioc1|1014951	0	0	0	0	0	0	5	1
jgi.p|Conioc1|1015037	0	0	0	2	6	6	0	0
jgi.p|Conioc1|1015044	10	11	13	89	117	131	44	33
jgi.p|Conioc1|1015051	0	0	0	0	9	1	0	0
jgi.p|Conioc1|1015093	38	34	64	130	120	90	99	86
jgi.p|Conioc1|1015209	0	0	0	27	30	39	0	0
jgi.p|Conioc1|1015214	1	6	5	11	7	7	42	66
jgi.p|Conioc1|1015279	324	300	365	121	113	120	157	139
jgi.p|Conioc1|1015319	455	355	454	291	259	303	307	277
jgi.p|Conioc1|1015327	56	24	60	57	71	64	81	77
jgi.p|Conioc1|101549	65	69	60	50	38	52	60	50
jgi.p|Conioc1|1015615	0	1	0	12	24	22	2	6
jgi.p|Conioc1|1015617	0	0	0	0	1	0	0	0
jgi.p|Conioc1|101570	531	472	570	337	349	346	324	257
jgi.p|Conioc1|1015700	2	0	4	17	19	14	10	8
jgi.p|Conioc1|1015755	32	23	31	762	710	707	452	440
jgi.p|Conioc1|1015759	163	127	192	1241	1279	2038	937	975
jgi.p|Conioc1|1015782	538	442	570	923	841	668	729	770
jgi.p|Conioc1|1015869	258	194	237	71	76	95	260	196
jgi.p|Conioc1|1015872	6	6	4	9	5	9	129	143
jgi.p|Conioc1|1015931	318	263	349	395	416	449	452	412
jgi.p|Conioc1|1016143	224	190	256	282	311	248	313	251
jgi.p|Conioc1|1016180	1908	1818	2151	794	829	819	1321	1285
jgi.p|Conioc1|1016240	1755	1583	1924	253	292	221	307	354
jgi.p|Conioc1|1016345	0	0	0	1	1	3	2	5
jgi.p|Conioc1|1016398	7342	6014	7514	1308	1479	1501	5650	5645
jgi.p|Conioc1|1016413	13197	12154	13851	2619	2952	3298	4767	4661
jgi.p|Conioc1|1016472	31	38	28	153	132	180	818	976
jgi.p|Conioc1|1016585	42	20	19	1	0	0	3	2
jgi.p|Conioc1|1016597	2895	2464	3294	2361	2256	2024	2232	2362
jgi.p|Conioc1|101660	645	534	692	897	1002	748	904	815
jgi.p|Conioc1|1016610	25072	21933	27057	11658	11575	10493	16156	15774
jgi.p|Conioc1|1016641	139	134	150	462	483	387	404	387
jgi.p|Conioc1|1016681	188	157	184	182	178	144	192	184
jgi.p|Conioc1|1016701	1086	916	1152	354	383	362	437	428
jgi.p|Conioc1|1016737	203	195	224	352	320	295	298	269
jgi.p|Conioc1|1016747	801	705	915	703	729	670	850	913
jgi.p|Conioc1|1016932	242	233	298	308	361	316	225	236
jgi.p|Conioc1|1016998	362	310	398	167	176	172	298	328
jgi.p|Conioc1|1017034	181	173	227	563	625	646	266	234
jgi.p|Conioc1|1017173	235	157	249	121	170	166	209	197
jgi.p|Conioc1|1017203	4568	4022	4650	1137	1195	1176	1418	1747
jgi.p|Conioc1|1017214	238	173	200	261	276	250	209	188
jgi.p|Conioc1|1017267	0	0	0	44	54	60	149	141
jgi.p|Conioc1|1017276	148	112	132	43	54	48	56	37
jgi.p|Conioc1|1017345	0	0	0	0	1	0	0	0
jgi.p|Conioc1|101748	146	141	165	247	289	268	330	327
jgi.p|Conioc1|1017490	242	214	242	135	136	149	177	148
jgi.p|Conioc1|101770	1366	1307	1621	1523	1494	1462	2569	2475
jgi.p|Conioc1|1017728	385	337	425	701	801	675	174	180
jgi.p|Conioc1|101782	90	69	109	54	55	44	118	134
jgi.p|Conioc1|1017972	9	14	15	28	14	19	41	43
jgi.p|Conioc1|1018091	1	1	0	1	0	1	2	3
jgi.p|Conioc1|101815	102	79	104	121	155	138	118	100
jgi.p|Conioc1|1018216	529	478	606	1257	1200	1405	1114	1031
jgi.p|Conioc1|1018240	162	101	147	44	55	52	59	59
jgi.p|Conioc1|1018325	622	564	700	811	726	631	877	819
jgi.p|Conioc1|1018343	33	29	42	49	54	59	201	188
jgi.p|Conioc1|1018356	132	126	145	65	63	52	209	262
jgi.p|Conioc1|1018421	160	167	184	228	241	206	167	146
jgi.p|Conioc1|1018490	1	0	0	3	2	3	5	5
jgi.p|Conioc1|1018550	124	123	125	132	128	108	165	141
jgi.p|Conioc1|1018663	26	35	32	38	39	30	20	31
jgi.p|Conioc1|1018681	7601	6325	8080	1486	1348	1441	2650	3008
jgi.p|Conioc1|1018755	0	0	0	21	16	11	96	83
jgi.p|Conioc1|1018788	17	19	13	2	3	5	9	15
jgi.p|Conioc1|1018842	1032	831	1101	924	829	718	635	580
jgi.p|Conioc1|1018953	27	40	35	133	111	110	174	139
jgi.p|Conioc1|1019110	240	257	288	165	162	165	145	109
jgi.p|Conioc1|1019169	590	590	737	457	416	402	675	682
jgi.p|Conioc1|1019214	0	0	0	6	10	9	5	5
jgi.p|Conioc1|1019266	492	461	597	2268	2223	1691	1000	1241
jgi.p|Conioc1|1019282	1344	1106	1346	693	693	653	1573	1413
jgi.p|Conioc1|1019383	2	5	2	10	6	11	8	3
jgi.p|Conioc1|1019527	67	71	61	224	231	220	267	299
jgi.p|Conioc1|1019603	6429	5231	6726	3055	2858	2596	2952	2739
jgi.p|Conioc1|1019733	600	605	661	353	347	338	239	205
jgi.p|Conioc1|1019801	0	3	2	7	8	5	6	11
jgi.p|Conioc1|1019806	0	0	1	92	87	104	19	23
jgi.p|Conioc1|1019807	0	0	0	7	8	11	6	5
jgi.p|Conioc1|1019865	7609	6698	7916	2700	2812	2737	4196	3998
jgi.p|Conioc1|1019884	365	346	410	4290	3719	3294	1110	906
jgi.p|Conioc1|1019897	47	49	56	52	57	57	50	26
jgi.p|Conioc1|1019955	372	294	375	58	53	79	285	278
jgi.p|Conioc1|1019963	875	629	776	111	116	103	447	418
jgi.p|Conioc1|1019989	688	632	772	174	182	182	875	848
jgi.p|Conioc1|101999	16	26	33	607	518	534	194	275
jgi.p|Conioc1|1020010	152	139	195	507	459	442	455	418
jgi.p|Conioc1|1020064	2	2	0	17	20	22	12	12
jgi.p|Conioc1|1020114	1834	1702	2127	498	600	632	2032	1845
jgi.p|Conioc1|1020235	26	24	29	61	54	55	16	14
jgi.p|Conioc1|1020306	185	167	219	356	338	326	3028	3599
jgi.p|Conioc1|1020316	79	87	83	248	223	209	146	137
jgi.p|Conioc1|1020347	17	8	21	28	42	30	68	70
jgi.p|Conioc1|1020374	196	213	205	247	232	267	241	233
jgi.p|Conioc1|1020426	309	280	350	996	905	874	1226	1342
jgi.p|Conioc1|1020530	49	41	65	96	98	130	115	116
jgi.p|Conioc1|1020555	2	5	1	8	7	8	9	5
jgi.p|Conioc1|1020662	248	211	250	55	67	73	173	216
jgi.p|Conioc1|1020664	256	230	299	270	253	260	367	338
jgi.p|Conioc1|1020727	33	34	38	67	76	73	53	35
jgi.p|Conioc1|1020739	6	2	3	47	46	63	170	126
jgi.p|Conioc1|1020840	44	58	53	62	73	70	90	91
jgi.p|Conioc1|1020938	8	13	15	17	21	19	17	14
jgi.p|Conioc1|1020966	10	14	18	66	88	66	27	34
jgi.p|Conioc1|1021053	0	1	0	1	4	1	6	4
jgi.p|Conioc1|1021078	2	0	1	1	3	2	0	1
jgi.p|Conioc1|1021124	1	3	5	19	20	13	13	20
jgi.p|Conioc1|1021154	6	4	7	327	283	409	144	235
jgi.p|Conioc1|1021203	3	6	2	20	12	14	5	5
jgi.p|Conioc1|1021290	0	0	0	31	43	23	7	6
jgi.p|Conioc1|1021471	3078	2712	3233	585	560	590	975	827
jgi.p|Conioc1|1021543	223	242	268	302	244	286	314	267
jgi.p|Conioc1|1021548	33	37	42	67	79	66	45	20
jgi.p|Conioc1|1021569	334	385	448	252	289	369	220	215
jgi.p|Conioc1|1021750	122	116	133	16	23	26	233	255
jgi.p|Conioc1|1021767	0	0	0	0	4	0	0	0
jgi.p|Conioc1|1021856	0	1	1	29	23	8	6	9
jgi.p|Conioc1|1021896	5	1	2	22	34	39	59	54
jgi.p|Conioc1|1021912	6	6	12	28	39	30	22	25
jgi.p|Conioc1|1021919	0	0	0	1	1	0	0	0
jgi.p|Conioc1|1021970	48	52	81	338	331	313	152	132
jgi.p|Conioc1|1021986	12	11	5	9	9	10	8	15
jgi.p|Conioc1|1022008	0	0	0	4	1	1	4	0
jgi.p|Conioc1|1022155	75	43	69	208	225	153	140	138
jgi.p|Conioc1|1022165	1	0	0	3	5	5	1	2
jgi.p|Conioc1|1022171	0	0	0	2	2	1	2	1
jgi.p|Conioc1|1022177	3	4	1	2	2	0	15	7
jgi.p|Conioc1|1022314	793	693	914	1558	1495	1247	884	948
jgi.p|Conioc1|1022328	80	67	99	111	104	80	87	92
jgi.p|Conioc1|1022399	403	440	436	317	318	269	358	402
jgi.p|Conioc1|102246	521	452	588	903	932	896	848	789
jgi.p|Conioc1|1022504	421	377	436	109	138	118	119	149
jgi.p|Conioc1|1022525	380	340	411	713	807	784	623	578
jgi.p|Conioc1|1022571	287	267	323	601	595	604	512	422
jgi.p|Conioc1|1022701	167	125	167	193	201	176	202	138
jgi.p|Conioc1|1022709	512	434	560	368	327	304	551	519
jgi.p|Conioc1|1022755	194	160	195	372	367	366	345	341
jgi.p|Conioc1|1022757	114	103	100	124	138	147	114	117
jgi.p|Conioc1|1022801	337	365	387	203	217	210	245	206
jgi.p|Conioc1|1022852	67	67	79	59	69	60	59	72
jgi.p|Conioc1|10229	307	329	476	3796	3773	3506	1889	1697
jgi.p|Conioc1|1022962	1	0	0	381	380	245	646	518
jgi.p|Conioc1|1023007	3	12	8	85	74	78	54	47
jgi.p|Conioc1|1023029	78	67	63	157	141	130	130	137
jgi.p|Conioc1|102304	2420	1985	2544	826	911	789	1202	1070
jgi.p|Conioc1|1023127	390	329	394	535	494	524	394	428
jgi.p|Conioc1|1023180	1093	935	1292	808	746	883	473	471
jgi.p|Conioc1|1023195	3	1	2	11	13	11	8	9
jgi.p|Conioc1|1023317	1	0	0	16	15	14	2	2
jgi.p|Conioc1|1023323	0	0	0	3	4	0	2	0
jgi.p|Conioc1|1023327	0	0	0	1	0	1	0	0
jgi.p|Conioc1|1023330	1	1	1	41	37	24	21	17
jgi.p|Conioc1|1023360	0	0	0	1	1	3	1	7
jgi.p|Conioc1|1023361	24	17	24	95	107	122	78	90
jgi.p|Conioc1|1023383	2	5	8	2	0	0	158	186
jgi.p|Conioc1|1023389	0	0	0	2	1	0	0	0
jgi.p|Conioc1|1023414	1	0	1	1	3	2	0	1
jgi.p|Conioc1|1023653	666	563	664	160	174	124	498	532
jgi.p|Conioc1|1023955	191	191	204	177	204	170	186	181
jgi.p|Conioc1|1024015	174	203	190	170	194	204	169	133
jgi.p|Conioc1|102405	9	7	9	35	38	33	13	11
jgi.p|Conioc1|1024058	99	83	121	120	108	92	129	122
jgi.p|Conioc1|1024071	571	477	686	307	263	277	284	295
jgi.p|Conioc1|1024074	379	334	406	555	560	489	590	573
jgi.p|Conioc1|10241	0	0	0	0	0	0	0	0
jgi.p|Conioc1|1024148	232	206	246	132	146	147	148	153
jgi.p|Conioc1|1024267	0	2	2	28	34	30	86	57
jgi.p|Conioc1|1024269	1	0	1	16	22	15	84	64
jgi.p|Conioc1|1024279	39	45	43	190	228	208	190	126
jgi.p|Conioc1|1024331	5	2	0	11	21	13	3	3
jgi.p|Conioc1|1024358	17	18	18	196	167	162	119	119
jgi.p|Conioc1|1024371	0	0	0	7	3	10	2	0
jgi.p|Conioc1|1024398	129	99	147	159	132	138	135	149
jgi.p|Conioc1|1024441	0	0	0	0	0	0	0	0
jgi.p|Conioc1|1024445	0	0	0	1	0	0	1	1
jgi.p|Conioc1|1024446	0	0	0	10	4	17	1	1
jgi.p|Conioc1|1024451	0	0	1	0	1	0	0	0
jgi.p|Conioc1|1024458	12	6	3	11	13	15	17	21
jgi.p|Conioc1|1024462	1	1	2	3	2	3	0	0
jgi.p|Conioc1|102452	149	148	121	143	168	127	199	162
jgi.p|Conioc1|1024548	365	312	382	290	281	319	406	373
jgi.p|Conioc1|1024575	14	19	22	28	30	30	43	76
jgi.p|Conioc1|102458	107	137	133	96	124	94	126	90
jgi.p|Conioc1|102462	551	460	605	1663	1769	1453	344	373
jgi.p|Conioc1|1024633	0	0	0	0	0	0	0	5
jgi.p|Conioc1|1024701	29	20	36	38	37	40	54	47
jgi.p|Conioc1|1024740	1444	1057	1419	490	496	439	513	510
jgi.p|Conioc1|1024833	157	167	188	50	68	85	110	121
jgi.p|Conioc1|1024864	340	358	420	458	449	464	495	529
jgi.p|Conioc1|102493	0	0	1	32	32	15	211	273
jgi.p|Conioc1|1024937	429	451	574	1117	1186	1162	477	629
jgi.p|Conioc1|1025043	236	194	206	133	128	141	177	180
jgi.p|Conioc1|1025158	657	604	860	352	422	325	595	523
jgi.p|Conioc1|102532	25	23	26	48	67	55	53	35
jgi.p|Conioc1|1025423	15085	12636	15179	6043	6287	6156	8804	7989
jgi.p|Conioc1|1025489	1025	933	1114	1456	1358	1274	1811	1641
jgi.p|Conioc1|1025563	0	0	0	0	0	0	0	0
jgi.p|Conioc1|1025567	0	0	0	0	0	0	0	0
jgi.p|Conioc1|102570	295	250	300	401	437	424	611	607
jgi.p|Conioc1|1025711	339	302	347	289	242	268	292	289
jgi.p|Conioc1|1025838	329	323	369	260	234	259	380	324
jgi.p|Conioc1|1025889	1886	2054	2785	2828	2834	3393	1529	1703
jgi.p|Conioc1|1025959	441	424	510	446	483	432	453	459
jgi.p|Conioc1|1025996	1	0	0	5	7	0	12	12
jgi.p|Conioc1|1026065	92	99	118	189	182	193	167	172
jgi.p|Conioc1|1026106	130	141	155	128	133	144	111	122
jgi.p|Conioc1|1026153	0	0	0	3	5	3	0	2
jgi.p|Conioc1|1026185	47	43	57	31	51	32	64	87
jgi.p|Conioc1|1026213	326	295	331	96	100	104	265	278
jgi.p|Conioc1|1026255	3252	2978	3689	3673	3461	3260	2084	2050
jgi.p|Conioc1|1026313	513	421	564	267	308	260	377	358
jgi.p|Conioc1|1026352	0	2	1	13	15	5	49	46
jgi.p|Conioc1|1026371	3	1	2	1	3	3	5	1
jgi.p|Conioc1|1026381	550	568	678	491	464	485	943	862
jgi.p|Conioc1|1026401	1	3	5	4778	4673	5402	33	40
jgi.p|Conioc1|1026460	109	70	106	54	66	73	133	120
jgi.p|Conioc1|1026471	4	3	8	20	29	31	17	13
jgi.p|Conioc1|1026564	91	103	134	155	150	162	147	141
jgi.p|Conioc1|1026620	234	216	287	300	296	261	267	265
jgi.p|Conioc1|1026648	209	165	274	222	271	287	327	284
jgi.p|Conioc1|1026735	186	147	178	106	107	107	157	167
jgi.p|Conioc1|1026738	158	136	173	126	128	132	121	111
jgi.p|Conioc1|1026746	65	48	66	423	490	455	227	255
jgi.p|Conioc1|1026804	559	458	644	314	304	272	306	258
jgi.p|Conioc1|1026878	247	193	231	353	366	340	307	224
jgi.p|Conioc1|1026920	427	434	583	894	877	865	689	782
jgi.p|Conioc1|1026932	678	563	753	159	195	206	959	895
jgi.p|Conioc1|1026974	1780	1512	1934	2719	2328	2492	1262	1315
jgi.p|Conioc1|1027131	237	171	235	171	201	198	222	207
jgi.p|Conioc1|1027211	1312	864	1205	477	472	430	367	416
jgi.p|Conioc1|1027219	877	798	997	428	420	414	460	468
jgi.p|Conioc1|1027240	2285	2099	2501	1757	1568	1468	2157	2045
jgi.p|Conioc1|1027414	611	440	576	144	140	97	495	540
jgi.p|Conioc1|1027435	145	158	176	124	103	99	115	118
jgi.p|Conioc1|1027525	38	32	42	60	52	58	770	738
jgi.p|Conioc1|1027548	4287	3549	4315	988	1080	863	1479	1558
jgi.p|Conioc1|1027602	1	1	0	14	8	5	0	6
jgi.p|Conioc1|1027609	58	63	53	259	327	346	175	113
jgi.p|Conioc1|1027697	9934	8673	10625	2114	2111	2585	3864	3644
jgi.p|Conioc1|1027743	164	143	192	204	170	187	141	166
jgi.p|Conioc1|1027792	9	7	8	186	154	156	7	2
jgi.p|Conioc1|1027817	2	6	5	0	1	0	0	7
jgi.p|Conioc1|1027859	187	174	180	111	124	108	108	92
jgi.p|Conioc1|1027898	8	14	18	6	2	8	4	1
jgi.p|Conioc1|1027934	122	60	82	8133	7846	12207	9911	10211
jgi.p|Conioc1|1028013	530	394	500	527	536	445	612	533
jgi.p|Conioc1|1028049	181	146	176	213	170	123	201	160
jgi.p|Conioc1|1028052	760	654	862	379	410	393	737	685
jgi.p|Conioc1|1028096	1364	1168	1551	496	505	480	1469	1389
jgi.p|Conioc1|1028191	250	184	257	264	294	225	297	251
jgi.p|Conioc1|1028221	10	7	17	72	84	163	99	109
jgi.p|Conioc1|1028320	0	1	0	1	1	0	0	2
jgi.p|Conioc1|1028332	93	118	127	136	116	126	103	94
jgi.p|Conioc1|1028357	4	2	1	4	0	3	7	17
jgi.p|Conioc1|1028394	1	1	2	1	0	1	15	25
jgi.p|Conioc1|1028420	421	350	430	1053	982	788	1525	1345
jgi.p|Conioc1|1028471	710	686	738	709	683	598	648	694
jgi.p|Conioc1|1028620	0	0	0	70	67	113	7	5
jgi.p|Conioc1|1028630	0	0	0	193	278	546	116	83
jgi.p|Conioc1|1028638	0	1	0	121	169	612	125	64
jgi.p|Conioc1|1028720	255	269	287	73	77	69	101	75
jgi.p|Conioc1|1028735	774	718	886	825	819	705	778	701
jgi.p|Conioc1|1028768	204	188	263	204	188	156	218	151
jgi.p|Conioc1|1028825	5	11	8	23	21	14	18	19
jgi.p|Conioc1|1028858	423	410	528	743	722	610	718	643
jgi.p|Conioc1|1028882	2	5	2	339	345	251	1353	1127
jgi.p|Conioc1|1028887	257	260	280	275	277	256	252	233
jgi.p|Conioc1|1029007	194	178	147	77	72	49	128	144
jgi.p|Conioc1|1029026	1	0	0	0	0	0	2	2
jgi.p|Conioc1|1029112	5809	5294	6150	2766	2771	2739	4280	4303
jgi.p|Conioc1|1029130	294	241	317	282	278	226	280	282
jgi.p|Conioc1|1029270	791	808	1046	991	920	848	888	845
jgi.p|Conioc1|1029273	414	396	491	386	375	391	408	384
jgi.p|Conioc1|1029321	285	301	285	142	150	153	263	273
jgi.p|Conioc1|1029329	247	251	266	366	330	344	401	319
jgi.p|Conioc1|1029488	1201	1111	1286	248	239	225	733	699
jgi.p|Conioc1|102951	0	1	0	1	0	0	0	3
jgi.p|Conioc1|1029598	1	1	1	0	0	4	2	0
jgi.p|Conioc1|1029679	254	246	281	207	192	246	239	207
jgi.p|Conioc1|1029747	1181	1112	1333	1967	2199	2111	1245	1225
jgi.p|Conioc1|1029835	429	390	454	540	580	511	450	440
jgi.p|Conioc1|1029864	691	689	757	810	884	895	2200	2436
jgi.p|Conioc1|102992	216	158	175	191	207	208	263	224
jgi.p|Conioc1|1029927	0	0	0	0	0	0	0	0
jgi.p|Conioc1|1030002	258	224	283	18	26	13	186	228
jgi.p|Conioc1|1030009	1887	1545	2077	1555	1439	1194	2385	2029
jgi.p|Conioc1|1030048	1020	965	1147	773	818	686	647	623
jgi.p|Conioc1|1030050	116	111	134	83	91	87	116	104
jgi.p|Conioc1|1030079	428	353	457	272	317	249	429	453
jgi.p|Conioc1|1030131	391	331	393	52	53	69	177	200
jgi.p|Conioc1|103015	236	217	271	379	397	352	287	299
jgi.p|Conioc1|1030152	0	1	0	39	27	24	2	0
jgi.p|Conioc1|1030218	22	29	26	127	101	114	71	70
jgi.p|Conioc1|1030357	32	29	35	57	50	52	49	35
jgi.p|Conioc1|1030359	226	213	241	387	368	378	1052	1125
jgi.p|Conioc1|103038	831	731	873	642	610	546	365	442
jgi.p|Conioc1|1030380	94	73	83	14	20	18	68	71
jgi.p|Conioc1|1030448	45	51	62	265	270	266	105	107
jgi.p|Conioc1|1030571	319	281	377	445	420	340	375	335
jgi.p|Conioc1|1030576	1	0	0	0	0	1	0	0
jgi.p|Conioc1|103062	4790	4334	5559	9763	9282	8686	5602	6119
jgi.p|Conioc1|1030725	129	121	156	178	178	141	225	215
jgi.p|Conioc1|1030766	677	751	817	826	846	868	701	672
jgi.p|Conioc1|1030779	183	134	209	150	132	110	150	133
jgi.p|Conioc1|1030795	380	346	371	111	104	137	111	109
jgi.p|Conioc1|1030878	5078	5475	5687	1	7	5	3	7
jgi.p|Conioc1|1030971	155	161	169	101	104	122	182	166
jgi.p|Conioc1|1030981	278	240	336	904	849	764	518	484
jgi.p|Conioc1|1031028	247	213	275	399	395	371	327	327
jgi.p|Conioc1|1031091	1	1	1	21	24	20	33	47
jgi.p|Conioc1|1031134	131	119	166	392	423	396	245	233
jgi.p|Conioc1|1031212	0	0	0	3	5	9	1	0
jgi.p|Conioc1|1031306	1355	1157	1432	1530	1396	1167	1327	1254
jgi.p|Conioc1|103131	442	358	474	462	453	373	772	746
jgi.p|Conioc1|1031508	1109	737	1036	282	280	265	286	322
jgi.p|Conioc1|1031751	126	132	107	153	178	136	169	141
jgi.p|Conioc1|1031816	130	110	145	67	80	68	322	365
jgi.p|Conioc1|103188	603	502	582	403	390	282	539	536
jgi.p|Conioc1|1031940	1296	1073	1353	897	877	924	902	913
jgi.p|Conioc1|103196	46	51	51	145	112	144	63	45
jgi.p|Conioc1|1032048	0	0	0	4	1	0	0	0
jgi.p|Conioc1|1032058	203	174	226	258	259	255	215	266
jgi.p|Conioc1|1032071	463	397	536	927	1079	973	838	829
jgi.p|Conioc1|1032279	0	0	0	1	0	0	0	0
jgi.p|Conioc1|103251	221	197	245	163	186	207	159	155
jgi.p|Conioc1|1032620	3	1	0	15	21	24	8	5
jgi.p|Conioc1|1032690	219	198	243	194	198	255	204	190
jgi.p|Conioc1|1032737	0	0	2	7	12	7	17	16
jgi.p|Conioc1|1032756	0	1	0	4	1	0	1	0
jgi.p|Conioc1|1032769	163	154	198	179	179	169	144	141
jgi.p|Conioc1|1032804	12	17	11	44	41	49	34	26
jgi.p|Conioc1|1032842	588	566	700	812	780	729	642	580
jgi.p|Conioc1|1032866	0	0	1	326	352	1483	58	53
jgi.p|Conioc1|1033114	16	11	19	52	50	49	204	207
jgi.p|Conioc1|1033131	197	163	185	754	654	816	511	479
jgi.p|Conioc1|1033208	1	0	2	1	1	0	3	2
jgi.p|Conioc1|1033211	2	3	0	18	25	15	4	11
jgi.p|Conioc1|1033231	1	2	2	43	24	42	27	13
jgi.p|Conioc1|1033236	0	0	0	0	0	0	0	0
jgi.p|Conioc1|1033241	1	1	3	8	14	21	21	14
jgi.p|Conioc1|1033299	50	41	54	256	376	532	129	76
jgi.p|Conioc1|1033311	726	625	762	612	605	570	594	565
jgi.p|Conioc1|1033328	228	182	206	202	212	208	223	194
jgi.p|Conioc1|103344	6439	5807	6770	1181	1224	1191	1717	1602
jgi.p|Conioc1|1033504	43	42	56	66	56	51	56	49
jgi.p|Conioc1|1033604	3	3	2	2	3	3	17	22
jgi.p|Conioc1|1033606	0	0	0	0	5	9	0	1
jgi.p|Conioc1|1033699	0	0	0	3	4	5	7	3
jgi.p|Conioc1|10337	565	553	759	3893	3711	3004	1949	1722
jgi.p|Conioc1|1033720	0	0	0	0	0	0	0	1
jgi.p|Conioc1|1033751	1164	1221	1387	606	577	644	691	627
jgi.p|Conioc1|1033757	4	5	10	16	13	7	11	9
jgi.p|Conioc1|1033830	0	0	1	0	3	0	0	0
jgi.p|Conioc1|1033938	245	201	249	202	213	191	135	107
jgi.p|Conioc1|1033942	128	137	191	8	13	24	40	36
jgi.p|Conioc1|1034057	1047	734	995	251	234	169	727	748
jgi.p|Conioc1|1034064	148	128	190	69	55	47	146	155
jgi.p|Conioc1|1034176	1	1	2	8	6	9	6	2
jgi.p|Conioc1|1034193	0	0	0	5	4	3	2	0
jgi.p|Conioc1|1034284	130	129	158	195	218	194	148	138
jgi.p|Conioc1|1034348	0	0	0	0	3	0	0	0
jgi.p|Conioc1|1034584	296	237	325	104	75	111	375	372
jgi.p|Conioc1|1034622	74	76	120	109	93	89	103	79
jgi.p|Conioc1|1034631	253	186	248	315	344	293	384	358
jgi.p|Conioc1|1034635	47	61	70	223	192	202	178	161
jgi.p|Conioc1|1034655	0	0	2	2	1	0	0	2
jgi.p|Conioc1|1034666	103	72	75	112	93	91	132	90
jgi.p|Conioc1|1034748	156	112	160	130	129	104	116	96
jgi.p|Conioc1|1034812	2226	2005	2413	1733	1639	1451	1187	1050
jgi.p|Conioc1|1034821	310	246	354	143	171	176	376	311
jgi.p|Conioc1|1034858	127	103	148	95	95	110	251	241
jgi.p|Conioc1|1034882	205	176	251	272	313	317	295	224
jgi.p|Conioc1|1034908	27	27	27	854	811	690	180	180
jgi.p|Conioc1|1035075	0	2	0	60	59	54	20	16
jgi.p|Conioc1|1035079	19	14	18	64	69	44	32	36
jgi.p|Conioc1|1035114	0	2	0	3	2	2	1	4
jgi.p|Conioc1|1035118	0	0	0	3	2	0	1	0
jgi.p|Conioc1|1035248	0	0	0	0	1	0	0	0
jgi.p|Conioc1|1035258	228	230	294	2718	2373	2143	745	843
jgi.p|Conioc1|1035296	0	0	0	3	1	4	0	0
jgi.p|Conioc1|1035391	425	335	458	295	298	262	517	518
jgi.p|Conioc1|1035402	7	10	14	44	51	34	20	20
jgi.p|Conioc1|1035522	0	0	1	0	0	0	0	0
jgi.p|Conioc1|103567	516	462	582	655	735	585	878	995
jgi.p|Conioc1|1035676	435	339	481	304	262	205	393	393
jgi.p|Conioc1|1035678	211	234	296	117	122	143	762	718
jgi.p|Conioc1|1035705	1	2	1	140	144	143	54	48
jgi.p|Conioc1|1035743	28	4	10	8	8	10	0	0
jgi.p|Conioc1|1035748	19	4	17	2	0	0	0	1
jgi.p|Conioc1|1035768	529	459	599	904	921	778	420	347
jgi.p|Conioc1|1035816	0	0	0	1	1	0	1	1
jgi.p|Conioc1|1035886	162	123	203	62	48	60	176	151
jgi.p|Conioc1|1035929	427	349	479	367	315	337	351	345
jgi.p|Conioc1|1035950	23	18	13	62	46	56	141	113
jgi.p|Conioc1|1035953	858	757	994	321	327	325	418	357
jgi.p|Conioc1|1036018	224	206	243	369	395	339	225	199
jgi.p|Conioc1|1036045	324	286	358	430	448	449	356	399
jgi.p|Conioc1|1036066	153	111	188	139	113	88	78	75
jgi.p|Conioc1|103610	231	262	283	902	914	928	624	686
jgi.p|Conioc1|1036139	0	0	0	50	44	50	9	6
jgi.p|Conioc1|1036147	10	6	5	2	5	3	1	3
jgi.p|Conioc1|1036150	26	20	25	171	135	68	14	7
jgi.p|Conioc1|1036211	0	0	1	15	23	15	224	196
jgi.p|Conioc1|1036352	118	154	167	4096	4156	6022	21973	25408
jgi.p|Conioc1|1036439	206	210	221	6	10	8	255	316
jgi.p|Conioc1|1036442	229	219	273	329	343	295	303	250
jgi.p|Conioc1|1036562	361	307	402	882	960	1210	831	881
jgi.p|Conioc1|1036584	53	68	100	142	159	100	121	112
jgi.p|Conioc1|1036593	2452	2290	2662	906	1021	1577	1600	1908
jgi.p|Conioc1|1036679	739	610	774	763	793	670	744	692
jgi.p|Conioc1|1036683	85	71	66	129	96	146	1224	1283
jgi.p|Conioc1|1036769	84	52	70	30	23	16	56	51
jgi.p|Conioc1|1036801	422	371	428	194	187	199	409	366
jgi.p|Conioc1|1036882	12	14	21	5	4	2	9	7
jgi.p|Conioc1|1036959	192	146	181	187	191	182	266	212
jgi.p|Conioc1|1037009	524	475	572	757	718	622	802	658
jgi.p|Conioc1|1037028	195	158	220	316	280	326	389	409
jgi.p|Conioc1|1037065	354	367	431	41	44	45	518	503
jgi.p|Conioc1|1037072	390	359	430	412	397	428	617	526
jgi.p|Conioc1|1037150	187	186	230	784	818	866	409	462
jgi.p|Conioc1|1037158	1	2	1	344	347	737	4	5
jgi.p|Conioc1|1037183	36	32	44	104	108	134	68	71
jgi.p|Conioc1|1037186	477	442	539	302	270	323	345	342
jgi.p|Conioc1|1037189	642	539	682	126	147	145	712	622
jgi.p|Conioc1|1037244	536	413	536	551	557	516	687	621
jgi.p|Conioc1|1037283	4	4	9	24	19	23	27	24
jgi.p|Conioc1|1037352	175	143	206	129	149	124	137	129
jgi.p|Conioc1|1037359	185	102	136	9	21	22	49	38
jgi.p|Conioc1|1037385	34	12	35	0	2	1	8	18
jgi.p|Conioc1|1037484	3	1	1	57	62	56	1292	1075
jgi.p|Conioc1|1037489	0	0	1	0	3	7	22	22
jgi.p|Conioc1|1037542	11	8	11	114	111	101	95	86
jgi.p|Conioc1|1037575	0	0	2	7	21	11	7	3
jgi.p|Conioc1|1037627	225	199	270	221	179	180	218	222
jgi.p|Conioc1|1037640	314	229	300	99	101	71	112	86
jgi.p|Conioc1|1037673	3549	3029	3832	1343	1280	1195	1512	1359
jgi.p|Conioc1|1037707	339	288	354	442	449	360	407	405
jgi.p|Conioc1|1037726	0	0	0	813	749	673	15	2
jgi.p|Conioc1|1037811	396	338	397	547	529	501	634	622
jgi.p|Conioc1|1037869	1697	1545	1731	1256	1178	1049	1544	1469
jgi.p|Conioc1|1037920	480	437	557	1161	1135	1005	1355	1329
jgi.p|Conioc1|1037934	460	484	564	1212	1270	1243	557	640
jgi.p|Conioc1|1038016	345	299	356	443	429	389	417	359
jgi.p|Conioc1|1038025	91	67	95	316	308	289	402	324
jgi.p|Conioc1|1038087	14	12	11	341	362	214	555	515
jgi.p|Conioc1|1038108	103	121	135	145	143	229	798	878
jgi.p|Conioc1|1038248	1	0	0	2	1	1	2	1
jgi.p|Conioc1|1038271	35	34	53	66	72	50	206	175
jgi.p|Conioc1|1038287	254	249	287	279	275	256	316	303
jgi.p|Conioc1|1038412	152	120	195	95	94	75	215	162
jgi.p|Conioc1|1038589	159	138	167	194	196	219	219	182
jgi.p|Conioc1|1038909	14	16	17	17	13	16	12	14
jgi.p|Conioc1|1039041	328	344	378	246	235	239	317	305
jgi.p|Conioc1|1039086	178	179	193	395	381	308	537	492
jgi.p|Conioc1|1039090	0	0	1	3	7	4	7	3
jgi.p|Conioc1|1039126	0	0	0	0	0	0	0	0
jgi.p|Conioc1|1039146	2	0	4	1	3	2	0	3
jgi.p|Conioc1|1039149	0	0	0	0	0	0	0	0
jgi.p|Conioc1|1039156	18	13	25	8	3	5	67	84
jgi.p|Conioc1|1039182	0	0	0	10	6	8	0	1
jgi.p|Conioc1|1039190	5	12	13	79	72	69	8	20
jgi.p|Conioc1|1039195	9	15	10	24	41	28	5	1
jgi.p|Conioc1|1039279	10622	9653	11525	1854	2053	2970	4082	4002
jgi.p|Conioc1|1039426	9268	8757	10453	3125	3409	3923	3831	3867
jgi.p|Conioc1|1039501	1984	1795	2105	778	849	758	1075	1090
jgi.p|Conioc1|1039620	1	0	1	1	8	6	2	1
jgi.p|Conioc1|1039823	395	347	426	306	344	318	308	323
jgi.p|Conioc1|1039902	217	183	207	372	355	309	250	228
jgi.p|Conioc1|1039907	260	217	250	59	79	49	248	239
jgi.p|Conioc1|1039930	0	0	0	0	0	0	0	0
jgi.p|Conioc1|1040036	3	4	3	11	15	12	39	40
jgi.p|Conioc1|1040105	129	111	172	154	159	151	153	163
jgi.p|Conioc1|1040127	97	125	126	15	15	35	490	654
jgi.p|Conioc1|1040141	2628	2458	2735	2323	2388	2052	454	648
jgi.p|Conioc1|1040174	0	0	0	0	2	0	0	0
jgi.p|Conioc1|1040248	1	0	1	2	4	0	2	0
jgi.p|Conioc1|1040268	353	358	371	264	233	281	364	368
jgi.p|Conioc1|1040416	585	582	709	1044	1018	1022	720	729
jgi.p|Conioc1|1040440	632	583	713	390	387	373	569	583
jgi.p|Conioc1|1040443	30	30	36	211	189	190	149	146
jgi.p|Conioc1|104053	280	263	313	771	706	636	427	420
jgi.p|Conioc1|1040577	266	236	279	273	252	293	267	257
jgi.p|Conioc1|1040618	15	17	19	83	67	120	13	8
jgi.p|Conioc1|1040698	115	97	140	84	93	111	75	73
jgi.p|Conioc1|1040704	1081	959	1115	1757	1648	1425	1949	1963
jgi.p|Conioc1|1040760	370	392	462	254	189	280	747	617
jgi.p|Conioc1|1040776	265	267	301	398	381	428	231	231
jgi.p|Conioc1|1040792	524	476	562	161	167	110	440	463
jgi.p|Conioc1|1040800	230	217	272	244	247	213	395	344
jgi.p|Conioc1|1040964	912	771	1035	267	278	268	327	314
jgi.p|Conioc1|1040978	1	4	2	103	86	62	42	41
jgi.p|Conioc1|1041077	0	0	0	0	0	0	0	0
jgi.p|Conioc1|1041170	9	4	13	23	29	23	13	11
jgi.p|Conioc1|10412	603	461	578	606	591	478	362	327
jgi.p|Conioc1|1041313	85	83	66	161	135	145	86	100
jgi.p|Conioc1|1041408	223	178	201	75	66	77	234	243
jgi.p|Conioc1|1041422	374	408	460	415	362	374	545	555
jgi.p|Conioc1|1041427	3	5	15	10	6	5	8	6
jgi.p|Conioc1|1041441	30	20	33	85	92	90	139	150
jgi.p|Conioc1|1041506	358	279	315	276	244	264	227	204
jgi.p|Conioc1|1041589	15	21	20	41	45	53	27	34
jgi.p|Conioc1|1041741	319	273	381	595	541	479	554	529
jgi.p|Conioc1|1041763	279	206	292	403	440	399	470	353
jgi.p|Conioc1|1041909	381	341	494	492	489	495	319	270
jgi.p|Conioc1|1041919	142	149	167	113	145	128	101	104
jgi.p|Conioc1|1041933	0	0	0	0	0	0	1	2
jgi.p|Conioc1|1041943	20	13	15	5	8	15	6	6
jgi.p|Conioc1|1041953	979	881	1082	553	538	539	685	748
jgi.p|Conioc1|1041957	656	562	727	718	767	686	455	519
jgi.p|Conioc1|1041958	233	221	290	227	239	186	280	253
jgi.p|Conioc1|1042010	3	2	3	39	49	43	55	64
jgi.p|Conioc1|1042024	0	1	0	5	7	8	7	11
jgi.p|Conioc1|1042053	16	16	18	180	156	187	233	217
jgi.p|Conioc1|1042156	75	65	90	750	686	618	290	239
jgi.p|Conioc1|1042248	1	1	3	133	115	100	39	31
jgi.p|Conioc1|1042369	17	18	20	26	26	30	31	31
jgi.p|Conioc1|1042409	633	664	782	833	816	932	671	655
jgi.p|Conioc1|1042558	2	0	0	4	3	8	8	3
jgi.p|Conioc1|1042586	666	499	686	289	282	266	738	633
jgi.p|Conioc1|1042657	247	208	263	71	68	67	280	278
jgi.p|Conioc1|1042671	117	130	132	304	383	295	425	358
jgi.p|Conioc1|1042676	387	282	381	181	195	153	191	188
jgi.p|Conioc1|1042722	171	128	187	210	183	170	226	167
jgi.p|Conioc1|1042736	640	628	793	744	717	638	861	871
jgi.p|Conioc1|1042747	547	471	587	2142	2172	2431	1194	1146
jgi.p|Conioc1|1042769	163	148	174	213	175	155	225	187
jgi.p|Conioc1|1042771	497	474	626	778	679	691	825	652
jgi.p|Conioc1|1042819	0	0	0	1	1	0	0	0
jgi.p|Conioc1|1042825	0	0	1	0	0	0	0	0
jgi.p|Conioc1|1042867	0	0	0	9	9	4	19	19
jgi.p|Conioc1|1042870	0	0	0	26	24	31	10	5
jgi.p|Conioc1|1042894	269	220	291	481	572	511	411	423
jgi.p|Conioc1|1042972	791	705	900	122	148	144	199	218
jgi.p|Conioc1|1042998	610	598	758	897	856	854	790	823
jgi.p|Conioc1|1043017	366	305	376	64	69	59	249	246
jgi.p|Conioc1|1043046	6	10	16	140	126	143	22	29
jgi.p|Conioc1|1043081	14872	13278	15715	2382	2554	2736	5257	4762
jgi.p|Conioc1|1043099	25	18	32	118	105	78	139	121
jgi.p|Conioc1|1043182	1	0	0	2	2	1	1	1
jgi.p|Conioc1|1043280	5	10	6	5	14	7	11	12
jgi.p|Conioc1|1043445	4	4	4	859	883	891	376	273
jgi.p|Conioc1|1043450	5	4	2	5	5	6	15	14
jgi.p|Conioc1|1043525	470	402	493	534	513	476	727	609
jgi.p|Conioc1|1043556	477	488	570	499	519	450	596	553
jgi.p|Conioc1|1043562	420	368	487	285	324	363	326	303
jgi.p|Conioc1|1043565	102	96	114	85	97	90	137	101
jgi.p|Conioc1|1043617	0	0	0	12	13	9	3	0
jgi.p|Conioc1|1043629	714	640	698	217	246	234	540	468
jgi.p|Conioc1|1043655	16	12	15	55	58	44	16	13
jgi.p|Conioc1|1043694	274	257	268	269	274	266	255	231
jgi.p|Conioc1|1043731	147	142	183	293	258	209	497	417
jgi.p|Conioc1|1043775	96	117	102	88	96	134	263	353
jgi.p|Conioc1|1043789	3	5	6	7	1	9	1	6
jgi.p|Conioc1|1043804	143	136	142	342	319	328	338	322
jgi.p|Conioc1|1043847	177	189	208	35	37	53	174	163
jgi.p|Conioc1|1043889	2	1	0	1278	1354	1861	2405	1916
jgi.p|Conioc1|1044026	550	489	549	369	353	331	508	486
jgi.p|Conioc1|1044038	50	44	50	167	134	162	122	113
jgi.p|Conioc1|1044097	4	3	6	20	29	59	24	34
jgi.p|Conioc1|1044106	872	670	825	662	655	550	492	437
jgi.p|Conioc1|1044110	95	80	89	10	14	10	53	71
jgi.p|Conioc1|1044116	0	0	0	0	0	0	0	0
jgi.p|Conioc1|1044124	8	14	10	145	166	139	747	512
jgi.p|Conioc1|1044207	0	0	0	2	0	0	3	0
jgi.p|Conioc1|1044248	5	4	5	3	2	3	15	15
jgi.p|Conioc1|1044252	1344	1099	1466	482	453	411	455	473
jgi.p|Conioc1|1044295	43	30	42	96	119	119	128	132
jgi.p|Conioc1|1044327	358	323	381	93	97	113	346	305
jgi.p|Conioc1|1044348	0	0	0	0	0	2	0	1
jgi.p|Conioc1|1044445	2	5	2	44	62	40	43	73
jgi.p|Conioc1|1044492	0	0	0	1	3	2	4	2
jgi.p|Conioc1|1044494	247	222	305	474	443	350	587	489
jgi.p|Conioc1|1044529	75	49	77	28	40	44	60	50
jgi.p|Conioc1|1044624	96	85	119	94	101	107	103	83
jgi.p|Conioc1|1044693	85	87	89	105	124	116	350	376
jgi.p|Conioc1|1044698	223	199	261	303	322	249	305	249
jgi.p|Conioc1|1044749	2392	1975	2638	745	795	790	1431	1320
jgi.p|Conioc1|1044770	0	0	0	9	9	12	0	2
jgi.p|Conioc1|1044800	298	266	366	315	293	259	384	376
jgi.p|Conioc1|1044815	0	0	0	0	0	1	0	0
jgi.p|Conioc1|1044852	34	23	32	1630	1624	1819	172	161
jgi.p|Conioc1|1044954	13	14	16	80	83	80	31	19
jgi.p|Conioc1|1044988	0	0	0	6	2	2	1	2
jgi.p|Conioc1|1045032	4	0	1	0	1	1	1	2
jgi.p|Conioc1|1045035	2	0	1	4	3	6	8	17
jgi.p|Conioc1|1045038	0	1	1	4	3	5	4	4
jgi.p|Conioc1|1045090	64	71	58	41	35	43	1464	1426
jgi.p|Conioc1|1045118	0	1	3	9	10	10	5	4
jgi.p|Conioc1|1045153	52	38	60	540	609	548	773	756
jgi.p|Conioc1|1045265	97	94	93	259	215	205	465	483
jgi.p|Conioc1|1045293	113	92	106	194	195	184	278	260
jgi.p|Conioc1|1045320	8	5	5	1	2	3	2	4
jgi.p|Conioc1|1045366	39	44	53	40	39	54	29	20
jgi.p|Conioc1|1045373	6112	5238	6381	1989	2057	2076	2842	2653
jgi.p|Conioc1|1045451	0	4	3	6	2	5	18	15
jgi.p|Conioc1|1045558	4508	4303	4831	11759	12743	13193	4145	3794
jgi.p|Conioc1|1045573	152	146	198	556	579	552	297	276
jgi.p|Conioc1|1045685	10	4	7	122	125	147	31	33
jgi.p|Conioc1|1045688	4	3	3	419	336	682	332	478
jgi.p|Conioc1|1045697	0	0	0	1	0	0	1	0
jgi.p|Conioc1|1045711	1	0	0	0	0	0	0	0
jgi.p|Conioc1|1045725	0	0	0	0	2	0	4	3
jgi.p|Conioc1|1045727	0	0	0	0	0	0	0	1
jgi.p|Conioc1|1045738	0	0	0	0	0	0	0	0
jgi.p|Conioc1|1045742	0	0	1	1	3	0	18	13
jgi.p|Conioc1|1045767	76	60	73	96	116	123	309	296
jgi.p|Conioc1|1045940	0	0	0	0	0	0	1	3
jgi.p|Conioc1|1046015	1	3	3	0	0	0	0	1
jgi.p|Conioc1|1046046	1	6	4	3	5	9	4	2
jgi.p|Conioc1|1046052	0	0	1	7	1	2	0	0
jgi.p|Conioc1|1046056	2	0	1	5	6	9	1	5
jgi.p|Conioc1|1046117	870	969	1236	9644	9653	8967	2359	2110
jgi.p|Conioc1|1046163	110	110	122	122	108	109	165	139
jgi.p|Conioc1|1046174	100	90	111	52	60	56	217	209
jgi.p|Conioc1|1046193	10	13	6	40	43	33	40	31
jgi.p|Conioc1|1046195	6	5	5	46	49	38	13	14
jgi.p|Conioc1|1046200	1152	1026	1188	842	942	811	1260	1288
jgi.p|Conioc1|1046226	398	369	429	629	638	530	533	503
jgi.p|Conioc1|1046232	317	316	373	249	235	258	277	261
jgi.p|Conioc1|1046277	21	21	17	104	138	70	275	349
jgi.p|Conioc1|1046349	0	0	0	0	2	3	5	6
jgi.p|Conioc1|1046354	1	0	0	10	11	18	5	6
jgi.p|Conioc1|1046405	69	55	59	152	162	154	135	116
jgi.p|Conioc1|1046446	0	0	0	3	2	2	1	11
jgi.p|Conioc1|1046458	0	0	0	4	3	4	2	0
jgi.p|Conioc1|1046485	8	5	15	119	129	126	64	56
jgi.p|Conioc1|1046500	0	0	0	0	0	1	0	2
jgi.p|Conioc1|1046510	0	1	0	0	0	0	0	0
jgi.p|Conioc1|1046515	0	0	0	0	0	1	62	74
jgi.p|Conioc1|1046543	0	0	0	0	0	0	1	0
jgi.p|Conioc1|1046570	4	0	0	281	281	255	90	79
jgi.p|Conioc1|1046581	3	5	1	597	515	455	138	119
jgi.p|Conioc1|1046599	0	0	0	19	29	8	93	81
jgi.p|Conioc1|104666	45	31	27	15	15	12	28	27
jgi.p|Conioc1|1046665	39	26	31	123	120	118	79	84
jgi.p|Conioc1|1046687	1	0	3	39	46	31	28	29
jgi.p|Conioc1|1046730	15	14	22	8	13	16	15	11
jgi.p|Conioc1|1046759	2	1	1	21	15	25	11	14
jgi.p|Conioc1|1046765	4	0	3	36	35	26	23	23
jgi.p|Conioc1|1046797	2	0	2	10	8	4	7	4
jgi.p|Conioc1|1046850	229	221	266	260	203	232	312	281
jgi.p|Conioc1|1046950	1440	1589	1859	5586	5603	4933	4266	4533
jgi.p|Conioc1|1046954	32	27	39	51	53	60	66	80
jgi.p|Conioc1|1046956	11	10	12	33	37	30	49	46
jgi.p|Conioc1|1046966	1651	1258	1654	1044	1079	1237	2237	2074
jgi.p|Conioc1|1046994	51	54	88	478	450	486	271	311
jgi.p|Conioc1|1046995	2	3	4	5	6	2	38	24
jgi.p|Conioc1|1047085	860	959	1026	1152	1256	1257	1218	1270
jgi.p|Conioc1|1047126	0	0	0	1106	1090	1412	10	8
jgi.p|Conioc1|1047130	0	0	0	0	1	0	0	1
jgi.p|Conioc1|1047177	17	10	15	43	65	33	21	21
jgi.p|Conioc1|1047205	24	31	37	293	274	223	106	116
jgi.p|Conioc1|1047226	0	0	0	1	1	2	0	0
jgi.p|Conioc1|1047266	14	8	11	1	1	2	29	44
jgi.p|Conioc1|1047301	0	0	0	0	0	0	0	0
jgi.p|Conioc1|1047315	99	92	104	199	189	160	442	443
jgi.p|Conioc1|1047460	0	0	0	0	0	0	0	0
jgi.p|Conioc1|1047464	0	0	0	1	3	1	1	2
jgi.p|Conioc1|1047467	454	428	488	907	1038	1192	969	980
jgi.p|Conioc1|1047499	1	1	2	28	29	60	15	7
jgi.p|Conioc1|1047535	0	0	0	0	0	0	0	0
jgi.p|Conioc1|1047543	5	2	1	0	1	0	12	14
jgi.p|Conioc1|1047562	2	1	0	1	1	1	7	14
jgi.p|Conioc1|104760	66	58	84	696	661	554	545	571
jgi.p|Conioc1|1047601	0	0	0	2	1	5	1	2
jgi.p|Conioc1|1047626	19	19	25	500	523	583	154	168
jgi.p|Conioc1|104765	454	381	477	246	278	269	266	290
jgi.p|Conioc1|1047778	527	418	513	487	455	513	1227	1283
jgi.p|Conioc1|1047810	1	0	2	1	0	2	7	6
jgi.p|Conioc1|1047823	1	0	0	7	13	6	9	7
jgi.p|Conioc1|1047865	12	14	12	25	28	33	30	19
jgi.p|Conioc1|104795	5797	4665	6347	2003	1910	1642	1923	2009
jgi.p|Conioc1|1047953	1040	980	1066	301	260	319	145	131
jgi.p|Conioc1|1047966	134	154	178	309	314	303	172	207
jgi.p|Conioc1|1047971	195	156	223	34	49	41	87	82
jgi.p|Conioc1|1048098	4377	4227	5241	5560	5476	5765	4403	4150
jgi.p|Conioc1|1048099	3369	2966	3617	2556	2936	3016	1109	950
jgi.p|Conioc1|1048134	732	883	1022	199	219	241	454	598
jgi.p|Conioc1|1048168	4	0	5	1	2	1	4	3
jgi.p|Conioc1|1048175	0	4	3	18	28	31	7	15
jgi.p|Conioc1|1048185	1	1	5	5	7	12	3	3
jgi.p|Conioc1|1048209	230	189	238	8428	10307	13555	1662	1773
jgi.p|Conioc1|1048218	1	0	0	2	3	2	2	0
jgi.p|Conioc1|1048225	367	402	461	990	953	959	497	508
jgi.p|Conioc1|1048314	553	532	591	411	380	454	78	49
jgi.p|Conioc1|1048323	8	5	8	15	9	19	9	10
jgi.p|Conioc1|1048364	0	0	0	0	0	0	1	0
jgi.p|Conioc1|1048374	0	0	0	0	0	0	0	0
jgi.p|Conioc1|1048375	0	0	0	0	0	0	0	0
jgi.p|Conioc1|1048384	437	408	572	615	617	609	445	508
jgi.p|Conioc1|1048395	0	0	0	0	1	1	0	0
jgi.p|Conioc1|1048396	14	19	12	12	5	7	45	49
jgi.p|Conioc1|1048401	10	2	16	35	32	44	9	8
jgi.p|Conioc1|1048404	164	108	180	53	52	56	70	66
jgi.p|Conioc1|1048423	0	1	0	0	0	0	0	0
jgi.p|Conioc1|1048424	0	0	0	1	0	0	0	0
jgi.p|Conioc1|1048450	676	629	764	646	676	631	748	696
jgi.p|Conioc1|1048461	231	233	247	566	575	499	389	376
jgi.p|Conioc1|1048470	10	6	6	11	21	13	3	6
jgi.p|Conioc1|1048492	598	507	632	388	418	361	340	302
jgi.p|Conioc1|1048531	5	3	9	18	12	11	3	6
jgi.p|Conioc1|1048539	3975	3256	4283	1105	1180	1350	359	315
jgi.p|Conioc1|1048546	49	32	64	47	27	64	56	47
jgi.p|Conioc1|1048554	52	40	52	64	73	78	7	14
jgi.p|Conioc1|1048567	6900	6235	7459	1008	1098	1208	2333	2097
jgi.p|Conioc1|1048585	24	11	21	18	16	23	33	22
jgi.p|Conioc1|1048588	2657	2198	2663	2743	2778	2862	2120	2006
jgi.p|Conioc1|1048612	1	0	0	368	379	255	812	680
jgi.p|Conioc1|1048616	42	34	43	191	189	174	188	179
jgi.p|Conioc1|1048624	63	76	75	87	81	89	532	584
jgi.p|Conioc1|1048664	0	0	0	0	0	2	4	9
jgi.p|Conioc1|1048672	124	94	131	67	75	72	193	175
jgi.p|Conioc1|1048676	0	0	0	0	0	1	2	4
jgi.p|Conioc1|1048693	2	1	0	1	4	2	8	4
jgi.p|Conioc1|1048694	570	452	624	552	503	458	603	533
jgi.p|Conioc1|1048712	2	1	4	8	5	9	9	5
jgi.p|Conioc1|1048718	16	19	18	51	47	53	55	27
jgi.p|Conioc1|1048797	242	216	253	159	164	165	215	181
jgi.p|Conioc1|1048806	11709	10237	12763	2344	2341	2779	4721	4141
jgi.p|Conioc1|1048829	3184	2625	3354	5825	5658	4898	2631	2604
jgi.p|Conioc1|1048832	6	4	7	27	27	18	38	23
jgi.p|Conioc1|1048833	572	482	577	508	572	513	701	646
jgi.p|Conioc1|1048836	86	66	92	57	61	52	106	85
jgi.p|Conioc1|1048844	12040	10246	12765	3467	3424	4283	12571	12505
jgi.p|Conioc1|1048863	10456	8669	12245	1789	1797	2098	3563	2963
jgi.p|Conioc1|1048894	234	186	228	117	110	105	90	83
jgi.p|Conioc1|1048897	256	201	233	209	242	182	260	274
jgi.p|Conioc1|1048902	2064	1697	2114	1401	1445	1317	2701	2537
jgi.p|Conioc1|1048917	25	38	33	70	52	54	39	43
jgi.p|Conioc1|1048943	245	200	283	212	231	323	175	169
jgi.p|Conioc1|1048951	340	316	367	417	425	540	600	584
jgi.p|Conioc1|1048962	110	94	118	81	94	93	74	84
jgi.p|Conioc1|1048991	9	4	7	5	17	15	35	38
jgi.p|Conioc1|1048995	190	224	228	120	141	139	401	380
jgi.p|Conioc1|1049000	579	529	643	85	94	106	1439	1485
jgi.p|Conioc1|1049002	72	40	49	50	70	45	81	60
jgi.p|Conioc1|1049026	184	156	192	91	91	88	168	175
jgi.p|Conioc1|1049042	26	26	28	53	50	55	41	47
jgi.p|Conioc1|1049050	196	178	221	166	179	131	209	210
jgi.p|Conioc1|1049059	530	428	568	714	722	614	576	592
jgi.p|Conioc1|1049081	61	59	80	225	187	198	78	78
jgi.p|Conioc1|1049083	413	334	408	288	281	292	377	384
jgi.p|Conioc1|1049088	176	141	179	147	159	162	224	204
jgi.p|Conioc1|1049100	138	163	142	188	196	190	202	181
jgi.p|Conioc1|1049124	80	78	93	61	59	66	49	56
jgi.p|Conioc1|1049138	21	12	20	9	10	9	19	26
jgi.p|Conioc1|1049140	693	577	721	341	378	381	602	671
jgi.p|Conioc1|1049142	240	222	249	178	160	137	195	157
jgi.p|Conioc1|1049147	0	0	0	1	0	2	1	0
jgi.p|Conioc1|1049155	0	1	1	0	0	0	0	2
jgi.p|Conioc1|1049181	4	13	9	16	20	12	12	8
jgi.p|Conioc1|1049190	725	592	821	330	320	264	377	382
jgi.p|Conioc1|1049203	322	239	306	279	228	188	246	239
jgi.p|Conioc1|1049244	11	7	12	44	51	51	22	13
jgi.p|Conioc1|1049256	68	48	51	97	106	148	128	134
jgi.p|Conioc1|1049259	19	17	21	6	13	11	680	709
jgi.p|Conioc1|1049284	2359	2622	2952	7716	8125	7440	4879	4738
jgi.p|Conioc1|1049320	0	1	1	14	14	28	31	35
jgi.p|Conioc1|1049328	1	3	2	12	20	16	5	18
jgi.p|Conioc1|1049333	1	1	0	1	0	7	0	0
jgi.p|Conioc1|1049338	18	30	34	85	79	89	36	31
jgi.p|Conioc1|1049340	1	2	3	10	7	12	19	10
jgi.p|Conioc1|1049357	47	41	33	49	39	36	100	119
jgi.p|Conioc1|1049375	0	0	0	0	0	0	0	0
jgi.p|Conioc1|1049422	480	353	515	225	242	210	306	324
jgi.p|Conioc1|1049424	57	55	52	123	102	120	127	118
jgi.p|Conioc1|1049425	77	86	89	154	139	130	106	92
jgi.p|Conioc1|1049429	186	136	195	118	106	106	172	116
jgi.p|Conioc1|1049431	451	410	504	279	317	264	371	435
jgi.p|Conioc1|1049433	0	0	1	0	0	0	3	0
jgi.p|Conioc1|1049452	803	695	770	742	726	680	1033	918
jgi.p|Conioc1|1049465	381	371	433	327	366	405	452	456
jgi.p|Conioc1|1049502	4079	3744	4457	949	1002	1315	1682	1544
jgi.p|Conioc1|1049522	610	530	646	295	288	315	593	565
jgi.p|Conioc1|1049533	7	11	11	17	28	37	33	39
jgi.p|Conioc1|1049538	1901	1693	2063	2557	2171	2475	1408	1454
jgi.p|Conioc1|1049548	2306	1919	2711	5868	5179	5322	4853	4464
jgi.p|Conioc1|1049552	20656	17114	21067	3064	3198	3127	7099	6181
jgi.p|Conioc1|1049560	803	609	762	300	282	251	581	550
jgi.p|Conioc1|1049569	35334	31249	39172	1437	1453	1199	2132	2351
jgi.p|Conioc1|1049571	78	79	77	59	66	72	93	76
jgi.p|Conioc1|1049572	1597	1543	1877	1525	1542	1518	2652	2818
jgi.p|Conioc1|1049574	50315	42385	54330	4358	4365	3875	5717	5654
jgi.p|Conioc1|1049576	33	24	46	57	52	28	29	33
jgi.p|Conioc1|1049580	352	373	378	258	255	282	688	657
jgi.p|Conioc1|1049584	15	12	13	67	84	91	45	43
jgi.p|Conioc1|1049590	488	483	547	346	311	408	365	348
jgi.p|Conioc1|1049604	3850	3382	4175	16389	16347	14992	12227	10813
jgi.p|Conioc1|1049621	0	3	2	2	4	6	8	2
jgi.p|Conioc1|1049624	1204	1011	1265	841	816	779	1310	1202
jgi.p|Conioc1|1049637	173	140	211	291	254	275	263	268
jgi.p|Conioc1|1049659	103	123	136	161	168	135	165	142
jgi.p|Conioc1|1049660	20	24	16	49	55	56	38	32
jgi.p|Conioc1|1049667	90	82	84	80	78	96	95	73
jgi.p|Conioc1|1049668	22	33	28	124	126	122	116	97
jgi.p|Conioc1|1049670	235	163	217	220	194	167	254	218
jgi.p|Conioc1|1049702	3	1	1	0	1	3	13	22
jgi.p|Conioc1|1049720	1	1	4	18	23	18	15	9
jgi.p|Conioc1|1049725	41	31	39	7	12	22	20	17
jgi.p|Conioc1|1049726	16	5	7	2	0	1	0	2
jgi.p|Conioc1|1049772	8	12	14	67	67	42	94	87
jgi.p|Conioc1|1049784	0	0	0	1	0	1	0	0
jgi.p|Conioc1|1049796	8	9	9	60	53	64	29	25
jgi.p|Conioc1|1049827	44	50	51	869	829	684	193	190
jgi.p|Conioc1|1049837	83	92	102	31	33	29	127	124
jgi.p|Conioc1|1049850	138	97	121	51	63	76	62	57
jgi.p|Conioc1|1049862	24	23	21	0	2	2	61	51
jgi.p|Conioc1|1049882	0	0	0	0	0	0	0	0
jgi.p|Conioc1|1049899	0	0	0	0	0	0	0	0
jgi.p|Conioc1|1049901	4	3	0	10	10	5	15	9
jgi.p|Conioc1|1049932	200	220	248	406	456	547	269	263
jgi.p|Conioc1|1050002	152	158	237	95	104	81	87	84
jgi.p|Conioc1|1050017	503	449	584	206	228	257	581	587
jgi.p|Conioc1|1050026	1112	1035	1218	757	781	764	1038	1066
jgi.p|Conioc1|1050041	458	387	515	95	101	117	186	162
jgi.p|Conioc1|1050051	0	0	0	4	0	2	1	0
jgi.p|Conioc1|1050056	0	0	0	0	0	0	0	0
jgi.p|Conioc1|1050064	361	298	398	207	177	207	194	207
jgi.p|Conioc1|1050072	127	106	104	25	29	31	428	475
jgi.p|Conioc1|1050076	877	810	976	1371	1388	1234	1206	1142
jgi.p|Conioc1|1050094	10	11	12	4	7	3	50	46
jgi.p|Conioc1|1050099	1	0	0	0	0	0	0	0
jgi.p|Conioc1|1050102	0	0	0	0	0	0	0	0
jgi.p|Conioc1|1050115	0	0	0	0	0	1	0	0
jgi.p|Conioc1|1050168	57	53	55	374	353	366	245	229
jgi.p|Conioc1|1050169	148	141	157	433	503	442	253	247
jgi.p|Conioc1|1050184	82	70	124	90	75	72	155	161
jgi.p|Conioc1|1050193	0	2	0	5	3	4	1	1
jgi.p|Conioc1|1050221	764	692	826	357	367	436	474	460
jgi.p|Conioc1|1050253	0	0	0	1	1	0	0	0
jgi.p|Conioc1|1050271	0	0	0	0	0	0	0	2
jgi.p|Conioc1|1050285	5	4	5	351	326	237	61	70
jgi.p|Conioc1|1050301	300	269	347	122	132	124	334	316
jgi.p|Conioc1|1050332	184	178	205	296	318	377	240	243
jgi.p|Conioc1|1050339	322	256	283	63	54	63	260	250
jgi.p|Conioc1|1050341	4	4	6	4	11	11	2	0
jgi.p|Conioc1|1050356	0	0	0	0	0	0	0	0
jgi.p|Conioc1|1050361	0	2	0	0	0	0	0	2
jgi.p|Conioc1|1050372	26	27	36	10	9	19	47	39
jgi.p|Conioc1|1050382	0	0	2	1	0	1	0	3
jgi.p|Conioc1|1050392	0	1	0	2	2	1	0	0
jgi.p|Conioc1|1050400	314	257	351	539	465	474	407	447
jgi.p|Conioc1|1050409	340	371	464	1018	1113	2024	8350	7999
jgi.p|Conioc1|1050432	986	908	1104	943	936	841	967	863
jgi.p|Conioc1|1050434	296	292	348	354	357	353	305	334
jgi.p|Conioc1|1050435	2	0	6	12	11	15	54	47
jgi.p|Conioc1|1050443	100	87	119	129	141	147	203	202
jgi.p|Conioc1|1050458	63	55	79	83	64	78	93	77
jgi.p|Conioc1|1050461	7164	6228	7441	913	1001	1077	2301	2211
jgi.p|Conioc1|1050473	3621	3029	3787	18658	18613	14085	13217	11741
jgi.p|Conioc1|105050	784	716	804	588	562	508	922	830
jgi.p|Conioc1|1050503	28	17	27	13	21	12	48	46
jgi.p|Conioc1|1050516	13	12	19	19	16	24	20	25
jgi.p|Conioc1|1050526	142	127	172	78	66	71	64	44
jgi.p|Conioc1|1050542	12	11	15	36	32	35	137	130
jgi.p|Conioc1|1050579	25	21	29	85	84	107	56	42
jgi.p|Conioc1|1050585	566	609	781	1182	1152	1173	692	767
jgi.p|Conioc1|10506	0	2	1	13	8	18	14	14
jgi.p|Conioc1|1050611	94	95	125	125	133	135	142	121
jgi.p|Conioc1|1050632	212	184	272	156	197	157	200	172
jgi.p|Conioc1|1050677	3	5	2	6	10	8	28	28
jgi.p|Conioc1|1050696	28	31	46	35	34	26	27	23
jgi.p|Conioc1|1050701	64	43	57	72	76	55	57	46
jgi.p|Conioc1|1050705	376	285	331	212	185	203	366	273
jgi.p|Conioc1|1050718	330	254	320	73	63	41	97	81
jgi.p|Conioc1|1050722	329	318	388	320	324	328	328	371
jgi.p|Conioc1|1050726	418	358	473	448	401	427	311	305
jgi.p|Conioc1|1050730	828	821	882	167	170	220	406	332
jgi.p|Conioc1|1050765	1	3	2	22	28	31	34	31
jgi.p|Conioc1|1050769	112	98	112	71	76	47	77	75
jgi.p|Conioc1|1050771	2075	2039	2565	1727	1726	1576	1855	1712
jgi.p|Conioc1|1050772	8	17	11	3	4	4	13	13
jgi.p|Conioc1|1050773	69	51	79	71	60	62	66	77
jgi.p|Conioc1|1050787	0	0	0	1	0	1	0	0
jgi.p|Conioc1|1050797	0	0	2	5	4	1	0	1
jgi.p|Conioc1|1050806	2	1	1	422	477	310	1248	1122
jgi.p|Conioc1|1050809	0	0	0	2	5	4	0	0
jgi.p|Conioc1|1050831	1	0	0	0	1	0	1	0
jgi.p|Conioc1|1050832	0	0	0	0	0	0	0	0
jgi.p|Conioc1|1050834	1972	1749	2285	598	546	520	737	767
jgi.p|Conioc1|1050838	1	1	3	0	0	1	0	1
jgi.p|Conioc1|1050839	0	0	0	0	0	0	0	0
jgi.p|Conioc1|1050850	0	0	0	1	0	0	0	0
jgi.p|Conioc1|1050868	304	263	324	500	499	404	557	461
jgi.p|Conioc1|1050899	25	27	30	83	73	66	68	67
jgi.p|Conioc1|1050901	15546	13790	16847	2712	2622	3035	5549	5077
jgi.p|Conioc1|1050903	1937	1535	1997	368	408	354	746	794
jgi.p|Conioc1|1050906	328	354	501	1043	987	1262	1923	2032
jgi.p|Conioc1|1050941	0	2	1	21	34	28	5	4
jgi.p|Conioc1|1050945	0	0	0	1	5	12	1	0
jgi.p|Conioc1|1050959	281	223	303	433	500	521	227	216
jgi.p|Conioc1|1050968	978	943	1092	417	467	376	589	511
jgi.p|Conioc1|1050972	430	409	469	778	798	713	487	453
jgi.p|Conioc1|1050980	1999	1758	2238	2062	1917	1762	2042	1953
jgi.p|Conioc1|1050989	25	31	52	112	113	93	926	829
jgi.p|Conioc1|1051003	1400	1111	1283	925	964	810	1321	1286
jgi.p|Conioc1|1051007	373	271	279	188	186	182	355	316
jgi.p|Conioc1|1051017	415	327	436	282	299	233	479	456
jgi.p|Conioc1|1051018	3013	2537	3210	618	778	829	3917	3978
jgi.p|Conioc1|1051024	1059	1056	1272	1993	2008	2291	826	783
jgi.p|Conioc1|1051036	4438	5336	5862	176	171	103	1902	2158
jgi.p|Conioc1|1051044	1139	1008	1257	882	922	931	1384	1360
jgi.p|Conioc1|1051058	249	253	286	701	749	762	407	395
jgi.p|Conioc1|1051063	28	21	41	79	81	96	61	70
jgi.p|Conioc1|1051099	4	5	1	8	4	9	10	8
jgi.p|Conioc1|1051104	450	382	473	369	387	396	349	305
jgi.p|Conioc1|1051105	341	360	422	321	315	291	451	440
jgi.p|Conioc1|1051109	664	581	723	353	369	333	539	476
jgi.p|Conioc1|1051120	1617	2559	3451	1716	1736	1987	664	1088
jgi.p|Conioc1|1051124	130	116	161	438	469	452	408	367
jgi.p|Conioc1|1051129	76	58	63	36	50	44	73	65
jgi.p|Conioc1|1051131	139	118	150	201	200	164	256	231
jgi.p|Conioc1|1051198	512	374	508	411	359	383	700	688
jgi.p|Conioc1|1051216	154	118	143	117	140	144	113	122
jgi.p|Conioc1|1051222	37	36	47	120	101	122	97	84
jgi.p|Conioc1|1051257	247	205	291	80	98	98	270	272
jgi.p|Conioc1|1051261	8	11	9	11	19	11	100	92
jgi.p|Conioc1|1051266	1096	837	1063	683	734	684	551	612
jgi.p|Conioc1|1051289	5100	5261	7139	12291	11597	11514	3280	3775
jgi.p|Conioc1|1051290	17	9	19	141	123	117	47	30
jgi.p|Conioc1|1051310	1403	1135	1375	318	380	369	1356	1349
jgi.p|Conioc1|1051312	473	475	590	696	720	565	773	673
jgi.p|Conioc1|1051322	463	448	614	515	524	433	619	561
jgi.p|Conioc1|1051327	304	248	385	349	322	329	250	237
jgi.p|Conioc1|1051332	12	10	13	11	19	14	12	8
jgi.p|Conioc1|1051343	272	273	349	303	298	276	430	469
jgi.p|Conioc1|1051346	521	501	572	805	848	908	1133	1146
jgi.p|Conioc1|1051347	1158	1043	1270	368	353	286	599	585
jgi.p|Conioc1|1051358	786	623	829	375	362	319	336	375
jgi.p|Conioc1|1051406	375	252	341	46	53	37	95	65
jgi.p|Conioc1|1051412	71	70	85	261	271	227	140	119
jgi.p|Conioc1|1051417	0	0	0	0	0	0	1	0
jgi.p|Conioc1|1051428	0	0	0	1	0	0	0	0
jgi.p|Conioc1|1051432	290	375	344	6	4	11	179	156
jgi.p|Conioc1|1051460	4	0	4	12	14	18	5	5
jgi.p|Conioc1|1051482	0	0	0	0	0	0	0	0
jgi.p|Conioc1|1051494	79	69	111	139	180	170	85	96
jgi.p|Conioc1|1051501	225	192	254	200	162	134	191	187
jgi.p|Conioc1|1051510	180	113	192	9	9	29	370	328
jgi.p|Conioc1|1051531	2673	2397	3030	1721	1664	2048	2407	2118
jgi.p|Conioc1|1051541	157	154	177	224	225	252	214	227
jgi.p|Conioc1|1051551	360	321	385	232	219	279	232	280
jgi.p|Conioc1|1051575	92	90	98	202	175	220	144	161
jgi.p|Conioc1|1051581	4	4	3	57	55	55	27	21
jgi.p|Conioc1|1051594	0	0	0	0	0	0	0	0
jgi.p|Conioc1|1051636	0	0	0	3	4	0	2	3
jgi.p|Conioc1|1051654	0	0	0	0	0	0	0	0
jgi.p|Conioc1|1051693	0	0	0	6	2	3	3	1
jgi.p|Conioc1|1051695	1	0	0	8	18	15	3	6
jgi.p|Conioc1|1051720	0	1	0	17	14	11	2	2
jgi.p|Conioc1|1051735	226	198	237	268	281	230	467	421
jgi.p|Conioc1|1051760	11912	11786	13053	3151	3273	4238	4803	4530
jgi.p|Conioc1|1051776	1	1	2	4	9	3	4	7
jgi.p|Conioc1|1051778	353	333	411	387	476	431	371	357
jgi.p|Conioc1|1051791	202	148	204	290	276	284	245	243
jgi.p|Conioc1|1051805	8940	10162	12948	19103	20575	19447	13609	13964
jgi.p|Conioc1|1051806	35	45	42	352	358	259	267	259
jgi.p|Conioc1|1051810	50	42	41	20	13	11	34	15
jgi.p|Conioc1|1051813	106	69	88	1	1	0	58	61
jgi.p|Conioc1|1051836	186	173	199	109	98	100	56	56
jgi.p|Conioc1|1051849	470	395	476	237	228	170	336	278
jgi.p|Conioc1|1051858	85	60	84	70	63	58	52	53
jgi.p|Conioc1|1051861	61	51	55	222	183	189	82	86
jgi.p|Conioc1|1051864	97	92	149	307	294	308	170	179
jgi.p|Conioc1|1051883	591	523	632	125	152	121	417	400
jgi.p|Conioc1|1051885	18	16	38	49	47	44	452	517
jgi.p|Conioc1|1051892	91	73	111	109	100	107	104	111
jgi.p|Conioc1|1051904	420	384	457	2165	2095	1608	1739	1234
jgi.p|Conioc1|1051916	4	15	10	18	21	14	30	27
jgi.p|Conioc1|1051926	653	618	773	164	191	216	952	1032
jgi.p|Conioc1|1051966	0	0	0	0	0	0	0	0
jgi.p|Conioc1|1051973	1563	1499	1947	2426	2431	2373	2295	2431
jgi.p|Conioc1|1051975	1	0	0	1	0	0	0	0
jgi.p|Conioc1|1051977	155	162	218	195	163	173	167	184
jgi.p|Conioc1|1051984	21	15	25	94	101	101	43	52
jgi.p|Conioc1|1051990	27	31	29	110	97	94	57	66
jgi.p|Conioc1|1051999	0	0	0	0	0	0	0	0
jgi.p|Conioc1|1052009	0	0	0	0	0	0	0	0
jgi.p|Conioc1|1052034	7	6	3	1	4	1	3	3
jgi.p|Conioc1|1052055	2623	2153	2901	1637	1687	1802	2758	4249
jgi.p|Conioc1|1052095	21	21	20	346	332	475	67	73
jgi.p|Conioc1|10521	635	777	819	7	9	3	29	65
jgi.p|Conioc1|1052101	80	80	71	158	134	117	69	62
jgi.p|Conioc1|1052111	3	1	2	6	6	3	3	3
jgi.p|Conioc1|1052122	289	290	366	422	486	530	521	482
jgi.p|Conioc1|1052145	26	19	26	262	245	339	123	110
jgi.p|Conioc1|1052157	0	0	0	0	0	0	0	0
jgi.p|Conioc1|1052196	241	198	225	5757	6690	9462	1479	1704
jgi.p|Conioc1|1052204	401	334	432	971	1004	817	389	490
jgi.p|Conioc1|1052227	7	3	1	57	61	34	18	14
jgi.p|Conioc1|1052273	693	756	818	992	1054	996	824	740
jgi.p|Conioc1|1052280	1356	1230	1464	418	499	467	1012	1024
jgi.p|Conioc1|1052318	357	286	343	183	184	190	291	280
jgi.p|Conioc1|1052329	4	3	1	28	36	14	3	5
jgi.p|Conioc1|1052350	0	0	0	0	0	0	0	0
jgi.p|Conioc1|1052357	42	40	54	78	88	60	69	73
jgi.p|Conioc1|1052363	0	0	0	2	0	2	0	0
jgi.p|Conioc1|1052368	0	0	0	0	0	0	0	0
jgi.p|Conioc1|1052392	0	0	0	3	1	4	0	0
jgi.p|Conioc1|1052422	0	0	0	0	0	0	0	0
jgi.p|Conioc1|1052425	0	0	0	0	0	0	0	0
jgi.p|Conioc1|1052426	0	0	0	0	0	0	0	0
jgi.p|Conioc1|1052429	0	0	0	0	0	0	0	0
jgi.p|Conioc1|1052431	0	0	0	0	0	0	0	0
jgi.p|Conioc1|1052456	1650	1469	1885	961	1006	1011	1358	1451
jgi.p|Conioc1|1052461	231	247	285	442	441	402	451	384
jgi.p|Conioc1|1052467	89	65	99	84	82	89	44	53
jgi.p|Conioc1|1052471	4449	3747	4597	2109	2267	1873	2474	2225
jgi.p|Conioc1|1052492	34	31	43	200	175	172	105	110
jgi.p|Conioc1|1052510	293	241	388	480	509	476	275	317
jgi.p|Conioc1|1052513	2716	2631	3195	5391	5320	5927	3484	3191
jgi.p|Conioc1|1052519	0	0	0	0	0	0	1	0
jgi.p|Conioc1|1052521	6	3	6	34	29	24	97	96
jgi.p|Conioc1|1052535	4	5	2	40	41	37	10	14
jgi.p|Conioc1|1052538	156	156	198	125	101	124	207	172
jgi.p|Conioc1|1052539	81	81	109	216	246	251	308	323
jgi.p|Conioc1|1052540	65	75	60	156	152	183	88	82
jgi.p|Conioc1|1052549	2216	1902	2323	632	661	580	876	795
jgi.p|Conioc1|1052559	101	117	145	127	135	157	98	76
jgi.p|Conioc1|1052584	237	240	259	145	194	176	202	179
jgi.p|Conioc1|1052618	6	12	17	35	48	29	24	26
jgi.p|Conioc1|1052625	791	697	888	717	734	755	981	1062
jgi.p|Conioc1|1052652	323	311	392	385	357	389	559	569
jgi.p|Conioc1|1052669	134	105	143	120	145	136	141	140
jgi.p|Conioc1|1052700	11	19	17	8	15	9	43	60
jgi.p|Conioc1|1052726	0	0	0	0	0	0	0	0
jgi.p|Conioc1|1052741	7	7	5	46	50	31	14	15
jgi.p|Conioc1|1052755	1	3	0	1	4	3	98	102
jgi.p|Conioc1|1052759	0	0	0	0	2	1	3	2
jgi.p|Conioc1|105280	362	330	439	362	320	295	450	426
jgi.p|Conioc1|1052830	405	321	393	147	164	162	360	306
jgi.p|Conioc1|1052845	0	0	0	0	0	0	0	2
jgi.p|Conioc1|1052868	336	258	355	305	281	328	339	351
jgi.p|Conioc1|1052878	1455	1266	1645	945	1048	1069	1215	1107
jgi.p|Conioc1|1052886	11	6	11	4	6	9	13	6
jgi.p|Conioc1|1052930	0	0	0	4	3	3	0	0
jgi.p|Conioc1|1052943	0	0	0	0	0	1	0	0
jgi.p|Conioc1|1052945	0	0	0	0	0	0	0	0
jgi.p|Conioc1|1052961	5	3	3	0	0	0	0	0
jgi.p|Conioc1|1052988	4	2	1	7	3	3	14	12
jgi.p|Conioc1|1053001	15	17	15	35	54	31	9	15
jgi.p|Conioc1|1053016	5	3	6	16	19	26	26	30
jgi.p|Conioc1|1053019	79	58	82	82	74	87	80	78
jgi.p|Conioc1|1053040	352	326	401	1019	1007	1066	548	478
jgi.p|Conioc1|1053066	1585	1268	1578	309	284	307	658	641
jgi.p|Conioc1|1053078	34	27	48	7	15	9	1	4
jgi.p|Conioc1|1053099	0	1	1	8	15	14	3	8
jgi.p|Conioc1|1053111	12	10	13	36	38	53	38	28
jgi.p|Conioc1|1053131	362	318	403	2928	2616	2181	808	672
jgi.p|Conioc1|1053152	218	196	259	294	266	251	369	369
jgi.p|Conioc1|1053179	1251	1021	1330	941	1084	877	1212	1181
jgi.p|Conioc1|1053183	14	22	20	74	73	50	154	139
jgi.p|Conioc1|1053184	158	195	167	524	464	376	2563	2424
jgi.p|Conioc1|1053188	82	79	82	493	488	380	891	856
jgi.p|Conioc1|1053199	435	318	419	317	270	241	280	278
jgi.p|Conioc1|1053219	194	152	191	128	133	144	270	248
jgi.p|Conioc1|1053222	100	92	100	20	22	22	421	386
jgi.p|Conioc1|1053245	0	0	0	11	4	13	2	2
jgi.p|Conioc1|1053255	474	414	487	386	415	412	442	454
jgi.p|Conioc1|1053268	8066	8475	8542	1457	1609	2141	3429	3060
jgi.p|Conioc1|1053269	686	611	800	573	547	484	732	704
jgi.p|Conioc1|1053294	210	207	225	332	298	253	305	278
jgi.p|Conioc1|1053295	69	63	63	97	92	91	108	80
jgi.p|Conioc1|1053330	132	160	175	186	176	184	161	166
jgi.p|Conioc1|1053341	272	264	301	547	530	487	491	489
jgi.p|Conioc1|1053345	1771	1544	1955	1274	1366	1231	1038	1213
jgi.p|Conioc1|1053355	8	10	7	21	16	10	13	14
jgi.p|Conioc1|1053356	907	653	902	1279	1249	1090	1726	1812
jgi.p|Conioc1|1053365	1691	1621	1970	5308	5448	5614	7871	7253
jgi.p|Conioc1|1053368	16645	14003	17295	3279	3158	3542	6095	5500
jgi.p|Conioc1|1053385	198	177	199	251	256	226	250	230
jgi.p|Conioc1|1053402	609	455	607	268	280	305	305	279
jgi.p|Conioc1|1053437	38	36	45	19	41	29	24	16
jgi.p|Conioc1|1053444	239	262	293	474	460	450	540	448
jgi.p|Conioc1|1053457	149	139	147	105	106	105	87	135
jgi.p|Conioc1|105346	159	142	163	418	422	392	249	223
jgi.p|Conioc1|1053465	8	6	7	199	191	186	69	69
jgi.p|Conioc1|1053471	12	10	18	37	38	39	25	18
jgi.p|Conioc1|1053474	14	9	15	21	18	39	9	19
jgi.p|Conioc1|1053475	133	122	163	126	147	142	178	186
jgi.p|Conioc1|1053486	9956	8737	10917	1723	1818	2323	3890	3774
jgi.p|Conioc1|1053496	1061	986	1227	4485	4479	4964	4430	3640
jgi.p|Conioc1|1053500	0	0	1	1	1	1	1	2
jgi.p|Conioc1|1053522	1866	1923	2135	79	65	101	1617	1755
jgi.p|Conioc1|1053536	49	52	61	75	73	54	95	68
jgi.p|Conioc1|1053550	147	131	163	483	504	450	215	221
jgi.p|Conioc1|1053684	0	0	1	1	1	0	1	1
jgi.p|Conioc1|1053722	0	1	0	5	3	5	5	1
jgi.p|Conioc1|1053785	76	59	77	172	171	176	213	182
jgi.p|Conioc1|1053790	0	0	0	0	0	1	0	0
jgi.p|Conioc1|1053802	4	7	8	52	56	70	84	88
jgi.p|Conioc1|1053821	6721	5370	7078	2848	2703	2388	1785	2182
jgi.p|Conioc1|105383	2	2	1	7	3	2	0	1
jgi.p|Conioc1|1053840	0	0	0	67	70	59	1	2
jgi.p|Conioc1|1053881	132	155	203	247	262	258	194	203
jgi.p|Conioc1|1053927	2	3	5	14	6	32	12	17
jgi.p|Conioc1|1053967	3	2	1	1	2	1	3	4
jgi.p|Conioc1|1053968	91	59	80	48	43	58	257	230
jgi.p|Conioc1|1053972	0	0	0	0	0	0	0	0
jgi.p|Conioc1|1054000	0	0	0	1	4	1	0	1
jgi.p|Conioc1|1054002	0	0	0	4	10	7	1	2
jgi.p|Conioc1|1054034	536	467	605	507	501	491	516	503
jgi.p|Conioc1|1054035	1	1	2	17	19	13	15	10
jgi.p|Conioc1|1054038	357	345	371	38	47	60	160	214
jgi.p|Conioc1|1054040	6	5	8	59	62	56	78	76
jgi.p|Conioc1|1054044	0	0	0	0	0	0	1	0
jgi.p|Conioc1|1054054	7	7	17	60	79	55	41	28
jgi.p|Conioc1|1054074	32	31	47	170	170	185	82	92
jgi.p|Conioc1|1054083	68	55	73	48	42	45	48	34
jgi.p|Conioc1|1054095	14	20	30	121	118	104	199	202
jgi.p|Conioc1|1054100	3142	2568	2879	3145	2992	2521	2844	2416
jgi.p|Conioc1|1054126	209	188	230	59	60	54	201	183
jgi.p|Conioc1|1054129	1050	869	1102	2975	2935	3093	2387	2365
jgi.p|Conioc1|1054134	22	20	30	53	54	59	27	47
jgi.p|Conioc1|1054167	4	3	7	6	10	10	27	38
jgi.p|Conioc1|1054187	0	0	1	0	0	1	0	0
jgi.p|Conioc1|1054205	495	385	457	141	159	149	196	192
jgi.p|Conioc1|1054206	1250	1112	1305	1239	1303	1129	1807	1716
jgi.p|Conioc1|1054217	4530	4028	4952	964	960	875	767	777
jgi.p|Conioc1|1054219	33	42	53	70	61	83	191	204
jgi.p|Conioc1|1054226	514	505	642	395	381	398	352	352
jgi.p|Conioc1|1054241	0	0	0	0	0	0	0	0
jgi.p|Conioc1|1054244	2791	2341	3182	1828	1794	1564	3123	2834
jgi.p|Conioc1|1054283	405	432	492	785	850	727	629	664
jgi.p|Conioc1|1054289	3536	3066	3884	2871	2908	2917	2062	2189
jgi.p|Conioc1|1054302	1917	1594	2084	1649	1558	1291	1654	1490
jgi.p|Conioc1|1054308	297	258	324	172	176	160	199	200
jgi.p|Conioc1|1054316	398	358	448	3422	3588	3195	1661	1611
jgi.p|Conioc1|1054333	1	2	1	15	21	16	3	5
jgi.p|Conioc1|1054369	12	14	7	32	29	37	24	17
jgi.p|Conioc1|1054376	5	2	1	5	4	2	1	0
jgi.p|Conioc1|1054383	0	0	0	0	0	0	0	0
jgi.p|Conioc1|1054386	0	0	0	3	1	0	0	0
jgi.p|Conioc1|1054398	41	38	39	177	160	163	101	126
jgi.p|Conioc1|1054407	0	0	0	0	0	0	0	0
jgi.p|Conioc1|1054417	0	0	2	3	1	2	1	0
jgi.p|Conioc1|1054441	61	64	77	106	85	81	76	62
jgi.p|Conioc1|1054456	369	339	437	284	324	328	456	450
jgi.p|Conioc1|1054458	94	82	122	147	156	151	535	551
jgi.p|Conioc1|1054463	4773	4272	5312	5318	5138	5319	2361	2516
jgi.p|Conioc1|1054464	388	338	444	130	149	166	181	158
jgi.p|Conioc1|1054522	1003	802	1041	362	312	322	333	324
jgi.p|Conioc1|1054545	5	14	14	23	32	18	10	9
jgi.p|Conioc1|1054570	0	0	0	1	0	0	0	0
jgi.p|Conioc1|1054572	92	105	88	148	165	177	189	171
jgi.p|Conioc1|1054584	23979	21866	27206	12374	11873	10580	12050	11715
jgi.p|Conioc1|1054616	3269	2788	3136	3345	3646	3049	4046	3163
jgi.p|Conioc1|1054630	24	25	30	53	68	64	44	51
jgi.p|Conioc1|1054633	31	19	43	164	157	181	101	72
jgi.p|Conioc1|1054649	8	1	8	11046	11793	9162	13374	12383
jgi.p|Conioc1|1054667	81	71	87	147	143	211	225	226
jgi.p|Conioc1|1054672	93	70	90	99	83	89	58	64
jgi.p|Conioc1|1054700	439	368	423	171	160	147	448	417
jgi.p|Conioc1|1054722	770	681	819	991	924	855	703	619
jgi.p|Conioc1|1054725	7	6	12	24	28	16	21	15
jgi.p|Conioc1|1054735	39	35	41	49	35	57	82	66
jgi.p|Conioc1|1054736	3	2	4	9	15	15	18	18
jgi.p|Conioc1|1054737	348	340	337	877	855	986	889	862
jgi.p|Conioc1|1054738	1204	1051	1348	3049	3387	3819	1135	1242
jgi.p|Conioc1|1054748	10091	9326	11357	3916	4324	5012	33554	34586
jgi.p|Conioc1|1054781	1	1	2	0	0	0	3	3
jgi.p|Conioc1|1054783	320	288	361	185	185	189	156	171
jgi.p|Conioc1|1054784	1225	1020	1333	933	969	901	913	876
jgi.p|Conioc1|1054804	712	637	851	1532	1502	1467	582	561
jgi.p|Conioc1|1054811	0	0	0	0	0	0	0	0
jgi.p|Conioc1|1054818	658	572	734	346	353	388	823	858
jgi.p|Conioc1|1054824	609	522	667	667	645	640	754	757
jgi.p|Conioc1|1054844	0	0	0	0	0	0	0	0
jgi.p|Conioc1|1054848	0	0	0	0	0	0	0	1
jgi.p|Conioc1|1054857	1	0	0	1	4	1	0	0
jgi.p|Conioc1|1054869	2	1	0	104	118	109	3	3
jgi.p|Conioc1|1054884	70	57	65	79	83	85	54	48
jgi.p|Conioc1|1054885	127	103	146	1250	1407	2140	888	911
jgi.p|Conioc1|1054910	320	282	314	866	970	970	259	333
jgi.p|Conioc1|1054940	19	39	28	129	169	138	72	67
jgi.p|Conioc1|1054958	287	279	326	441	432	484	283	281
jgi.p|Conioc1|1054963	1072	995	1271	1298	1232	1204	1015	905
jgi.p|Conioc1|1054996	388	370	469	523	489	449	684	689
jgi.p|Conioc1|1054997	4411	4083	5082	6260	6958	5552	2479	2234
jgi.p|Conioc1|1054998	7	3	4	18	26	13	11	14
jgi.p|Conioc1|1055012	627	513	638	16	20	23	57	34
jgi.p|Conioc1|1055021	32	34	28	52	61	58	19	30
jgi.p|Conioc1|1055022	155	135	190	198	176	190	203	195
jgi.p|Conioc1|1055024	316	308	328	299	317	292	428	410
jgi.p|Conioc1|1055044	674	587	673	330	357	379	301	307
jgi.p|Conioc1|1055056	14738	15149	15928	2946	3081	3350	5309	5459
jgi.p|Conioc1|1055061	0	0	0	0	0	0	0	0
jgi.p|Conioc1|1055063	76	58	89	250	193	205	15	16
jgi.p|Conioc1|1055072	2	1	1	9	8	10	16	11
jgi.p|Conioc1|1055090	4005	3246	4309	3632	3574	2862	4704	3957
jgi.p|Conioc1|1055101	513	563	710	2167	1979	1993	774	746
jgi.p|Conioc1|1055111	35	44	46	510	482	643	1270	1256
jgi.p|Conioc1|1055118	90	66	88	108	94	102	143	117
jgi.p|Conioc1|1055206	691	589	754	203	247	288	289	291
jgi.p|Conioc1|1055214	151	108	148	187	156	158	153	159
jgi.p|Conioc1|1055215	852	729	913	860	856	817	941	973
jgi.p|Conioc1|1055216	2	6	4	31	42	32	17	12
jgi.p|Conioc1|1055227	263	257	285	492	475	496	404	356
jgi.p|Conioc1|1055248	626	487	736	566	578	541	580	537
jgi.p|Conioc1|105525	537	456	479	351	349	308	483	384
jgi.p|Conioc1|1055262	88	99	106	120	95	119	90	83
jgi.p|Conioc1|1055282	268	212	280	81	102	93	144	131
jgi.p|Conioc1|1055290	1485	1220	1492	296	383	342	2056	2020
jgi.p|Conioc1|1055296	23	19	16	57	48	71	47	55
jgi.p|Conioc1|1055307	542	440	612	493	529	425	654	787
jgi.p|Conioc1|1055308	74	56	74	67	104	81	107	82
jgi.p|Conioc1|1055313	293	218	335	165	222	177	273	281
jgi.p|Conioc1|1055316	2	0	3	14	14	8	2	8
jgi.p|Conioc1|1055317	259	238	263	354	315	371	180	168
jgi.p|Conioc1|1055344	2166	1790	2284	785	797	753	1008	1087
jgi.p|Conioc1|1055345	143	108	127	59	62	48	73	81
jgi.p|Conioc1|1055351	114	128	167	710	802	758	388	388
jgi.p|Conioc1|1055381	619	585	729	327	337	374	286	284
jgi.p|Conioc1|1055383	1	1	1	30	14	6	94	110
jgi.p|Conioc1|1055394	292	274	319	184	187	201	174	180
jgi.p|Conioc1|1055413	527	528	619	376	388	363	276	273
jgi.p|Conioc1|1055440	1039	1005	1289	623	685	620	334	295
jgi.p|Conioc1|1055457	244	193	264	252	222	217	370	354
jgi.p|Conioc1|1055458	68	63	85	158	152	197	169	166
jgi.p|Conioc1|1055459	611	476	746	361	328	281	600	575
jgi.p|Conioc1|1055469	772	616	790	534	557	477	698	641
jgi.p|Conioc1|1055473	0	0	0	0	0	0	0	0
jgi.p|Conioc1|1055477	0	0	0	0	0	0	0	0
jgi.p|Conioc1|1055502	7	5	0	31	46	57	3	3
jgi.p|Conioc1|1055519	434	305	443	474	444	371	325	375
jgi.p|Conioc1|1055532	627	595	766	660	705	605	2362	2129
jgi.p|Conioc1|1055537	508	395	614	75	58	67	605	652
jgi.p|Conioc1|1055545	11	6	7	0	0	2	5	11
jgi.p|Conioc1|1055571	2178	1639	2214	443	450	408	1603	1613
jgi.p|Conioc1|1055580	15	18	22	56	39	38	15	20
jgi.p|Conioc1|1055594	12690	12746	15216	2962	3004	3280	5241	4702
jgi.p|Conioc1|1055596	0	0	0	0	0	1	0	0
jgi.p|Conioc1|1055598	1073	767	1050	772	770	582	729	657
jgi.p|Conioc1|1055601	935	873	1060	688	705	776	763	748
jgi.p|Conioc1|1055605	53	56	75	84	71	74	90	71
jgi.p|Conioc1|1055613	4	4	1	29	40	20	23	20
jgi.p|Conioc1|1055620	7288	6261	7409	1169	1262	1532	2935	2558
jgi.p|Conioc1|1055622	5	12	8	31	21	10	21	13
jgi.p|Conioc1|1055628	5	0	6	56	53	36	17	22
jgi.p|Conioc1|1055656	77	70	91	138	167	144	622	512
jgi.p|Conioc1|1055686	22	6	25	79	70	84	73	89
jgi.p|Conioc1|1055689	290	301	392	3986	4047	3666	2042	1882
jgi.p|Conioc1|1055693	2	2	8	9	5	5	8	4
jgi.p|Conioc1|105570	12548	10927	13221	3607	4591	4548	14671	16572
jgi.p|Conioc1|1055703	34	27	39	136	156	113	102	98
jgi.p|Conioc1|1055775	1360	1310	1397	965	974	935	1298	1197
jgi.p|Conioc1|1055783	1	2	0	7	6	6	6	6
jgi.p|Conioc1|1055792	33	24	32	36	43	46	24	47
jgi.p|Conioc1|1055828	0	0	0	0	0	1	0	0
jgi.p|Conioc1|1055829	0	0	0	0	0	1	0	0
jgi.p|Conioc1|1055831	55	48	61	277	276	254	155	139
jgi.p|Conioc1|1055854	186	191	207	275	272	227	445	474
jgi.p|Conioc1|1055859	1	0	0	1	2	3	1	3
jgi.p|Conioc1|1055875	36	34	54	129	122	139	201	180
jgi.p|Conioc1|1055888	4	1	7	2	1	1	406	373
jgi.p|Conioc1|1055891	0	0	0	0	0	0	0	1
jgi.p|Conioc1|1055913	16	6	5	78	74	81	188	171
jgi.p|Conioc1|1055919	0	0	0	0	0	0	2	1
jgi.p|Conioc1|1055923	3	3	3	20	11	14	5	3
jgi.p|Conioc1|1055939	12646	10895	13338	2188	2371	2613	4509	3962
jgi.p|Conioc1|1055945	1537	1311	1653	1158	1067	886	1275	1348
jgi.p|Conioc1|1055998	46	35	32	84	76	81	101	137
jgi.p|Conioc1|1056018	2134	2066	2366	881	889	1209	1465	1600
jgi.p|Conioc1|1056028	31	18	31	182	156	140	127	131
jgi.p|Conioc1|1056034	0	0	0	1	1	1	0	1
jgi.p|Conioc1|1056039	0	0	1	0	0	0	0	0
jgi.p|Conioc1|1056063	213	196	222	44	43	37	499	640
jgi.p|Conioc1|1056067	2510	2330	2708	889	1079	1367	1478	1792
jgi.p|Conioc1|1056074	1	4	4	230	185	249	615	452
jgi.p|Conioc1|1056080	4958	4089	5014	1686	1832	1824	5021	4690
jgi.p|Conioc1|1056085	635	612	790	1100	1174	1693	873	976
jgi.p|Conioc1|1056088	1358	1396	1600	2174	2026	2038	1637	1263
jgi.p|Conioc1|1056099	427	396	493	80	76	84	172	165
jgi.p|Conioc1|1056123	47	27	50	223	226	200	62	67
jgi.p|Conioc1|1056181	1109	966	1245	849	700	706	397	437
jgi.p|Conioc1|1056197	0	0	0	0	1	0	0	0
jgi.p|Conioc1|1056201	0	0	1	0	0	0	0	0
jgi.p|Conioc1|1056210	13	11	19	22	24	12	44	23
jgi.p|Conioc1|1056225	85	76	102	59	51	56	98	62
jgi.p|Conioc1|1056229	1037	1118	1218	1752	1798	1522	1403	1446
jgi.p|Conioc1|1056252	1	0	0	5	0	1	37	22
jgi.p|Conioc1|1056259	918	856	998	791	807	794	1180	1130
jgi.p|Conioc1|1056276	0	0	0	64	107	15	623	385
jgi.p|Conioc1|1056278	0	0	0	4	3	7	7	6
jgi.p|Conioc1|1056314	0	0	0	0	0	0	0	0
jgi.p|Conioc1|1056316	54	53	70	28	31	26	1031	934
jgi.p|Conioc1|1056317	0	0	0	0	0	0	0	0
jgi.p|Conioc1|1056335	0	0	0	0	0	0	0	0
jgi.p|Conioc1|1056341	91	60	98	174	155	211	1525	1408
jgi.p|Conioc1|1056376	5	9	6	87	73	82	33	34
jgi.p|Conioc1|1056381	3	4	3	18	15	15	54	58
jgi.p|Conioc1|1056382	0	0	0	0	0	0	0	0
jgi.p|Conioc1|1056383	0	0	0	0	0	0	0	0
jgi.p|Conioc1|1056386	41	42	53	279	313	240	63	62
jgi.p|Conioc1|1056387	0	1	1	1	1	6	0	0
jgi.p|Conioc1|1056391	654	576	766	902	1004	836	1212	1058
jgi.p|Conioc1|1056396	0	2	3	5	9	6	23	25
jgi.p|Conioc1|1056399	145	122	148	28	33	21	65	75
jgi.p|Conioc1|1056438	1138	888	1167	957	1047	1047	2323	2117
jgi.p|Conioc1|1056439	141	180	197	34	28	35	366	340
jgi.p|Conioc1|1056457	431	406	486	260	220	274	377	310
jgi.p|Conioc1|1056465	741	662	795	618	575	562	592	749
jgi.p|Conioc1|1056471	188	135	177	101	109	96	185	154
jgi.p|Conioc1|1056490	26	36	37	119	144	74	198	196
jgi.p|Conioc1|1056496	1079	860	1137	616	643	760	793	834
jgi.p|Conioc1|1056523	115	70	102	12	9	19	293	324
jgi.p|Conioc1|105654	591	500	555	310	366	316	686	563
jgi.p|Conioc1|1056551	49	44	56	18	13	13	21	21
jgi.p|Conioc1|1056561	20	5	15	116	115	100	38	45
jgi.p|Conioc1|1056576	891	735	925	726	708	575	914	837
jgi.p|Conioc1|1056586	150	127	187	442	458	412	202	241
jgi.p|Conioc1|1056610	2647	2113	2717	839	811	804	898	786
jgi.p|Conioc1|1056622	86	72	98	719	712	684	412	446
jgi.p|Conioc1|1056628	1	0	1	1	3	5	3	2
jgi.p|Conioc1|1056634	101	93	119	184	172	191	140	136
jgi.p|Conioc1|1056655	11	8	15	68	47	59	72	54
jgi.p|Conioc1|1056663	102	99	120	105	102	96	184	178
jgi.p|Conioc1|1056670	129	127	141	92	102	113	82	90
jgi.p|Conioc1|1056674	888	811	953	388	451	426	521	478
jgi.p|Conioc1|1056700	262	237	332	934	933	737	656	660
jgi.p|Conioc1|1056725	0	0	0	15	14	8	0	0
jgi.p|Conioc1|1056727	1036	870	976	138	126	102	197	191
jgi.p|Conioc1|1056729	17	20	24	51	53	53	49	61
jgi.p|Conioc1|1056730	8	10	8	15	8	17	15	18
jgi.p|Conioc1|1056769	134	105	122	70	80	74	70	85
jgi.p|Conioc1|1056783	237	210	284	189	180	179	185	170
jgi.p|Conioc1|1056787	17	18	12	45	56	40	31	19
jgi.p|Conioc1|105680	154	153	188	161	179	192	223	227
jgi.p|Conioc1|1056818	522	496	553	514	549	548	676	652
jgi.p|Conioc1|1056820	697	509	708	1043	991	913	1056	958
jgi.p|Conioc1|1056836	290	305	373	390	344	363	597	590
jgi.p|Conioc1|1056845	1692	1575	1863	987	976	946	1156	1048
jgi.p|Conioc1|1056847	1	0	2	2	1	1	1	3
jgi.p|Conioc1|1056852	915	858	995	3372	3545	3104	1489	1327
jgi.p|Conioc1|1056858	55	44	44	250	221	232	801	786
jgi.p|Conioc1|1056863	1193	1033	1233	1312	1370	1208	1389	1432
jgi.p|Conioc1|1056865	4	8	1	16	20	7	10	15
jgi.p|Conioc1|1056873	9	2	7	22	35	24	110	131
jgi.p|Conioc1|1056884	432	363	469	311	283	265	231	233
jgi.p|Conioc1|1056914	179	170	183	131	139	125	127	113
jgi.p|Conioc1|1056922	309	276	405	603	632	547	486	437
jgi.p|Conioc1|1056924	3	4	3	15	8	11	16	8
jgi.p|Conioc1|1056947	154	90	126	82	78	70	131	105
jgi.p|Conioc1|1056948	221	199	240	392	366	346	304	278
jgi.p|Conioc1|1056980	386	360	431	408	459	387	465	527
jgi.p|Conioc1|1056987	496	493	618	1736	1878	2114	932	867
jgi.p|Conioc1|105701	980	877	1015	504	517	611	877	938
jgi.p|Conioc1|1057029	1788	1531	1977	1405	1237	1235	1149	1193
jgi.p|Conioc1|1057047	803	840	926	3885	3968	4274	8726	7892
jgi.p|Conioc1|1057067	465	453	556	403	404	358	461	428
jgi.p|Conioc1|1057068	426	340	466	320	321	337	257	247
jgi.p|Conioc1|1057071	244	212	279	240	246	229	350	313
jgi.p|Conioc1|1057098	21	19	20	175	150	154	65	48
jgi.p|Conioc1|1057109	2380	2001	2518	1004	979	776	1349	1214
jgi.p|Conioc1|1057117	1352	1184	1568	1277	1274	1265	1643	1553
jgi.p|Conioc1|1057150	280	284	340	388	417	466	259	236
jgi.p|Conioc1|1057153	57	47	48	94	118	86	338	304
jgi.p|Conioc1|1057203	902	850	1042	1117	1002	1142	8404	8685
jgi.p|Conioc1|1057204	2	4	7	17	12	25	4	5
jgi.p|Conioc1|1057207	3787	3122	3933	748	806	966	4049	3723
jgi.p|Conioc1|1057245	34	25	40	265	259	255	304	294
jgi.p|Conioc1|1057251	194	181	234	154	159	129	191	196
jgi.p|Conioc1|1057272	1399	1265	1524	577	531	524	563	479
jgi.p|Conioc1|1057278	299	208	310	59	58	33	89	91
jgi.p|Conioc1|1057286	78	76	70	289	246	254	158	190
jgi.p|Conioc1|1057298	646	538	670	707	716	655	790	880
jgi.p|Conioc1|1057305	0	0	0	2	1	6	2	1
jgi.p|Conioc1|1057328	169	154	176	391	408	369	386	382
jgi.p|Conioc1|1057358	0	0	0	0	0	0	0	0
jgi.p|Conioc1|1057361	0	0	0	0	0	0	0	0
jgi.p|Conioc1|1057374	1801	1656	2090	5364	4792	3919	3567	3332
jgi.p|Conioc1|1057399	115	112	136	263	167	223	231	181
jgi.p|Conioc1|1057410	153	145	189	510	495	437	257	322
jgi.p|Conioc1|1057446	14	19	20	247	198	176	131	122
jgi.p|Conioc1|1057448	35	41	41	54	44	40	59	43
jgi.p|Conioc1|1057449	405	315	408	481	535	552	741	864
jgi.p|Conioc1|1057458	8	3	5	21	29	16	15	16
jgi.p|Conioc1|1057465	146	113	130	2210	2156	2829	2286	2422
jgi.p|Conioc1|1057488	231	186	258	568	680	592	780	715
jgi.p|Conioc1|1057497	2	1	3	1	2	0	10	9
jgi.p|Conioc1|1057521	0	0	0	0	0	0	0	0
jgi.p|Conioc1|1057583	2	0	0	0	0	0	0	0
jgi.p|Conioc1|1057603	0	0	0	0	0	0	0	0
jgi.p|Conioc1|105761	258	277	317	520	476	418	307	305
jgi.p|Conioc1|1057627	8	5	7	47	43	41	37	23
jgi.p|Conioc1|1057638	1	3	1	7	1	6	2	0
jgi.p|Conioc1|1057641	0	0	0	0	0	0	0	0
jgi.p|Conioc1|1057668	72	45	59	28	54	39	48	50
jgi.p|Conioc1|1057672	0	0	0	0	0	0	0	0
jgi.p|Conioc1|1057674	0	0	0	0	0	0	0	0
jgi.p|Conioc1|1057675	0	0	0	0	0	0	0	0
jgi.p|Conioc1|1057676	0	0	0	0	0	0	0	0
jgi.p|Conioc1|1057692	5	1	4	14	17	10	8	12
jgi.p|Conioc1|1057724	962	847	1130	916	874	801	642	667
jgi.p|Conioc1|1057750	131	122	172	552	620	675	296	246
jgi.p|Conioc1|1057755	10	11	10	2	3	5	1	0
jgi.p|Conioc1|1057774	509	424	518	1472	1277	1017	1161	1131
jgi.p|Conioc1|1057783	66	66	70	127	131	105	132	128
jgi.p|Conioc1|1057786	55	47	51	129	132	123	137	123
jgi.p|Conioc1|1057804	410	352	424	320	283	259	436	434
jgi.p|Conioc1|1057815	257	246	259	106	107	136	181	189
jgi.p|Conioc1|1057870	54	28	39	44	39	32	63	60
jgi.p|Conioc1|1057872	2	9	7	50	60	51	18	15
jgi.p|Conioc1|1057877	122	75	118	67	69	79	89	63
jgi.p|Conioc1|1057892	36	23	28	80	75	85	40	29
jgi.p|Conioc1|1057919	2400	2265	2522	5347	4810	4348	3107	3337
jgi.p|Conioc1|1057933	0	0	0	0	0	0	0	0
jgi.p|Conioc1|1057967	457	438	498	816	829	863	386	447
jgi.p|Conioc1|1057977	436	367	497	546	620	724	1598	1672
jgi.p|Conioc1|1057995	11	13	22	102	83	99	6154	5461
jgi.p|Conioc1|1058016	166	159	218	480	485	429	573	580
jgi.p|Conioc1|1058020	2176	2019	2532	6458	6430	5782	5764	5273
jgi.p|Conioc1|1058034	273	231	299	163	140	102	124	123
jgi.p|Conioc1|1058054	1215	1009	1388	1127	1091	884	1919	1928
jgi.p|Conioc1|1058061	618	573	740	514	532	452	617	597
jgi.p|Conioc1|1058070	114	88	138	123	147	144	135	137
jgi.p|Conioc1|1058096	115	84	140	122	100	152	129	118
jgi.p|Conioc1|1058102	95	78	99	173	248	205	750	944
jgi.p|Conioc1|1058112	9	7	11	13	16	22	15	10
jgi.p|Conioc1|1058124	0	0	0	2	1	0	3	0
jgi.p|Conioc1|1058141	1073	961	1252	627	607	485	521	479
jgi.p|Conioc1|1058147	1390	1231	1337	2817	2804	2645	1665	1489
jgi.p|Conioc1|1058160	98	92	113	179	117	151	157	147
jgi.p|Conioc1|1058173	0	0	3	0	1	0	0	0
jgi.p|Conioc1|1058192	111	107	141	210	262	227	207	199
jgi.p|Conioc1|1058198	817	770	951	1494	1542	1359	1244	1132
jgi.p|Conioc1|1058224	167	196	221	274	304	233	253	222
jgi.p|Conioc1|1058262	1592	1374	1777	1710	1640	1369	878	1028
jgi.p|Conioc1|1058263	180	112	167	74	106	71	91	87
jgi.p|Conioc1|1058290	511	469	505	773	707	750	224	243
jgi.p|Conioc1|1058291	2	0	1	21	17	16	3	5
jgi.p|Conioc1|1058295	798	750	883	727	728	796	670	701
jgi.p|Conioc1|1058299	78	90	91	88	106	81	121	117
jgi.p|Conioc1|1058328	0	0	2	0	0	0	1	0
jgi.p|Conioc1|1058343	535	480	567	105	104	126	568	562
jgi.p|Conioc1|1058402	1689	1495	1736	1826	1692	1367	1777	1801
jgi.p|Conioc1|1058404	60	45	62	184	187	148	280	268
jgi.p|Conioc1|105842	25	20	31	10	23	21	19	15
jgi.p|Conioc1|1058436	330	313	390	765	740	591	1606	1661
jgi.p|Conioc1|1058445	273	282	298	302	307	276	348	281
jgi.p|Conioc1|1058449	100	83	104	170	171	176	181	193
jgi.p|Conioc1|1058458	2	2	1	2	2	4	1	7
jgi.p|Conioc1|1058459	726	507	647	223	176	232	258	240
jgi.p|Conioc1|1058492	699	643	852	730	750	660	567	507
jgi.p|Conioc1|1058493	32	31	35	15	18	22	38	48
jgi.p|Conioc1|1058501	46	44	60	13	15	19	18	37
jgi.p|Conioc1|1058520	31	33	26	79	68	95	63	47
jgi.p|Conioc1|1058533	0	0	0	0	0	0	0	0
jgi.p|Conioc1|1058545	0	0	2	5	4	1	2	1
jgi.p|Conioc1|1058591	1066	870	1058	1155	1118	1115	1076	921
jgi.p|Conioc1|1058635	29	39	54	65	71	82	162	142
jgi.p|Conioc1|1058636	988	826	1040	1069	995	913	733	698
jgi.p|Conioc1|1058646	306	290	367	465	450	485	406	341
jgi.p|Conioc1|1058660	67	57	84	676	642	810	217	165
jgi.p|Conioc1|1058691	0	0	0	0	0	0	0	0
jgi.p|Conioc1|1058706	1374	1200	1533	953	966	997	1484	1447
jgi.p|Conioc1|1058733	2	5	10	21	15	16	10	10
jgi.p|Conioc1|1058738	4	3	9	21	21	26	163	146
jgi.p|Conioc1|1058746	38	16	31	26	44	27	363	391
jgi.p|Conioc1|1058760	723	582	752	372	404	374	370	377
jgi.p|Conioc1|1058762	12051	10780	13001	7915	7855	7859	9962	10760
jgi.p|Conioc1|1058768	577	497	636	276	308	280	595	544
jgi.p|Conioc1|1058791	0	1	0	2	2	0	1	2
jgi.p|Conioc1|1058820	148	112	135	172	177	192	138	133
jgi.p|Conioc1|1058825	2708	2596	3085	174	193	215	7982	8672
jgi.p|Conioc1|1058863	481	357	480	288	294	349	228	229
jgi.p|Conioc1|1058890	118	97	152	164	185	161	90	89
jgi.p|Conioc1|1058894	21	18	14	35	36	37	33	19
jgi.p|Conioc1|1058906	0	0	0	0	0	0	0	0
jgi.p|Conioc1|1058925	706	685	890	3749	3930	4296	4576	4689
jgi.p|Conioc1|1058929	310	257	324	467	475	411	1169	1192
jgi.p|Conioc1|1058936	0	0	1	0	0	1	7	7
jgi.p|Conioc1|1058952	1306	1007	1252	890	923	900	2010	1823
jgi.p|Conioc1|1058964	610	551	770	644	609	539	2119	2442
jgi.p|Conioc1|1058966	0	0	0	3	4	6	1	4
jgi.p|Conioc1|1058973	2	1	1	1	0	0	0	2
jgi.p|Conioc1|1058996	589	573	679	880	798	692	701	662
jgi.p|Conioc1|1059001	0	0	0	0	1	0	0	0
jgi.p|Conioc1|1059002	0	2	0	33	19	11	7	3
jgi.p|Conioc1|1059012	5	5	9	76	89	82	66	51
jgi.p|Conioc1|1059018	0	2	1	7	2	6	3	3
jgi.p|Conioc1|105905	629	468	623	227	264	260	281	248
jgi.p|Conioc1|1059072	0	0	0	1	1	0	0	0
jgi.p|Conioc1|1059112	62	42	61	125	96	109	75	78
jgi.p|Conioc1|1059157	1	2	4	112	144	158	42	35
jgi.p|Conioc1|1059191	86	121	109	244	270	330	338	314
jgi.p|Conioc1|1059195	1427	1537	1898	1370	1443	1436	1459	1307
jgi.p|Conioc1|1059197	460	374	501	1507	1539	1490	1016	886
jgi.p|Conioc1|1059199	694	579	722	247	293	256	518	541
jgi.p|Conioc1|1059209	98	73	87	94	101	120	116	122
jgi.p|Conioc1|1059236	9	5	10	18	21	20	27	19
jgi.p|Conioc1|1059246	3	0	0	13	15	18	12	9
jgi.p|Conioc1|1059278	0	0	0	0	0	0	0	0
jgi.p|Conioc1|1059280	25	30	25	85	90	80	138	131
jgi.p|Conioc1|1059281	9	5	9	24	36	46	13	28
jgi.p|Conioc1|1059297	40	54	62	135	140	155	74	89
jgi.p|Conioc1|1059299	318	261	349	92	87	94	263	238
jgi.p|Conioc1|1059305	167	156	180	146	131	155	170	150
jgi.p|Conioc1|1059339	9	7	7	59	79	65	240	254
jgi.p|Conioc1|1059392	298	234	258	2229	2319	3222	1590	1825
jgi.p|Conioc1|1059403	5289	5461	5425	315	401	618	6621	7129
jgi.p|Conioc1|1059408	28	15	23	71	67	67	114	100
jgi.p|Conioc1|1059443	41	63	58	243	279	248	127	135
jgi.p|Conioc1|1059458	162	104	148	69	68	67	49	55
jgi.p|Conioc1|1059474	336	259	347	242	257	233	402	435
jgi.p|Conioc1|1059494	981	763	992	456	504	402	720	654
jgi.p|Conioc1|1059500	2	0	0	1	0	1	0	1
jgi.p|Conioc1|1059528	25	30	36	26	33	24	19	18
jgi.p|Conioc1|1059534	15	17	24	124	119	127	47	68
jgi.p|Conioc1|1059535	503	529	562	718	687	643	655	593
jgi.p|Conioc1|1059560	0	0	0	0	0	0	0	0
jgi.p|Conioc1|1059593	12021	10700	12865	2390	2397	3364	4647	5111
jgi.p|Conioc1|1059600	0	0	0	0	0	0	0	0
jgi.p|Conioc1|1059606	0	0	0	0	0	0	0	0
jgi.p|Conioc1|1059621	237	171	239	273	277	286	203	177
jgi.p|Conioc1|1059626	179	203	208	148	159	177	164	169
jgi.p|Conioc1|1059631	1269	1095	1457	1158	1107	1429	1263	1185
jgi.p|Conioc1|1059651	144	139	187	259	285	305	220	273
jgi.p|Conioc1|1059661	237	261	276	250	273	243	180	169
jgi.p|Conioc1|1059674	52	36	54	21	12	8	21	26
jgi.p|Conioc1|1059676	422	382	479	303	316	317	380	358
jgi.p|Conioc1|1059695	130	117	168	221	201	217	178	179
jgi.p|Conioc1|1059713	0	0	0	0	0	1	1	0
jgi.p|Conioc1|1059717	776	586	706	208	208	162	256	255
jgi.p|Conioc1|1059724	220	235	277	134	170	137	299	270
jgi.p|Conioc1|1059726	25	25	28	61	76	59	62	58
jgi.p|Conioc1|1059733	11	13	13	10	9	7	60	64
jgi.p|Conioc1|1059756	186	164	186	123	126	118	103	90
jgi.p|Conioc1|1059784	101	97	97	113	106	91	128	109
jgi.p|Conioc1|1059809	95	111	123	218	251	210	188	207
jgi.p|Conioc1|1059841	39	18	43	190	166	143	108	96
jgi.p|Conioc1|1059876	0	0	0	77	67	56	13	16
jgi.p|Conioc1|1059878	0	0	0	1	0	0	0	0
jgi.p|Conioc1|1059889	0	0	0	0	0	0	0	0
jgi.p|Conioc1|1059902	6	8	8	14	14	14	17	18
jgi.p|Conioc1|1059912	1	1	1	3	3	4	4	2
jgi.p|Conioc1|1059936	1	0	0	9	10	5	5	5
jgi.p|Conioc1|105996	265	239	291	442	451	407	1501	1543
jgi.p|Conioc1|1059967	35	26	32	201	170	205	166	153
jgi.p|Conioc1|1059982	421	431	525	1306	1296	1134	541	513
jgi.p|Conioc1|1059998	151	146	180	318	284	345	203	200
jgi.p|Conioc1|1060096	85	78	101	125	150	127	109	103
jgi.p|Conioc1|1060097	3	6	1	12	9	9	10	12
jgi.p|Conioc1|1060126	326	316	371	253	258	245	295	277
jgi.p|Conioc1|1060150	0	3	3	9	10	1	13	6
jgi.p|Conioc1|1060151	86	84	106	499	429	434	202	163
jgi.p|Conioc1|1060153	61	32	33	37	23	21	63	57
jgi.p|Conioc1|1060190	14972	12029	15795	7632	7659	7140	3250	3507
jgi.p|Conioc1|1060195	157	119	176	162	176	142	380	345
jgi.p|Conioc1|1060196	355	290	316	139	151	146	232	222
jgi.p|Conioc1|1060228	16	21	22	54	41	60	36	26
jgi.p|Conioc1|1060243	2	1	3	12	13	11	18	15
jgi.p|Conioc1|1060259	8	4	6	20	19	18	7	2
jgi.p|Conioc1|1060262	1689	1547	1802	1033	895	1464	8064	8004
jgi.p|Conioc1|1060271	124	118	142	331	306	293	220	200
jgi.p|Conioc1|1060288	52	39	70	320	309	314	349	322
jgi.p|Conioc1|1060291	518	449	538	469	492	434	671	709
jgi.p|Conioc1|1060295	4959	4227	5424	1881	1951	1742	2435	2134
jgi.p|Conioc1|1060296	0	0	0	8	5	4	5	0
jgi.p|Conioc1|1060334	0	0	0	0	0	0	1	0
jgi.p|Conioc1|1060335	0	0	0	0	0	3	0	0
jgi.p|Conioc1|1060340	0	0	0	0	0	0	0	0
jgi.p|Conioc1|1060347	0	0	0	2	0	2	0	0
jgi.p|Conioc1|1060352	50	54	71	152	152	110	94	93
jgi.p|Conioc1|1060398	0	0	0	0	0	0	0	0
jgi.p|Conioc1|1060407	0	0	0	0	0	0	0	0
jgi.p|Conioc1|1060412	60	62	90	127	128	113	217	197
jgi.p|Conioc1|1060439	0	0	0	0	0	0	0	0
jgi.p|Conioc1|1060467	0	0	0	1	1	1	0	1
jgi.p|Conioc1|1060469	115182	100944	122711	33070	33299	29283	53064	50340
jgi.p|Conioc1|1060473	170	142	195	457	431	457	402	365
jgi.p|Conioc1|1060488	8	3	4	17	10	15	28	19
jgi.p|Conioc1|1060493	51368	47785	60814	80167	73846	77953	55740	58883
jgi.p|Conioc1|1060499	29243	20503	24822	37752	33184	30758	41986	40246
jgi.p|Conioc1|1060504	0	0	0	0	1	0	0	0
jgi.p|Conioc1|1060525	0	1	0	0	3	5	1	1
jgi.p|Conioc1|1060536	14	13	11	46	40	21	97	114
jgi.p|Conioc1|1060543	26	27	35	79	111	72	51	38
jgi.p|Conioc1|1060596	294	247	297	186	156	231	1309	1269
jgi.p|Conioc1|1060601	0	3	0	2	2	2	3	4
jgi.p|Conioc1|1060613	19	23	14	5	5	2	11	11
jgi.p|Conioc1|1060623	1883	1789	2669	2703	2775	3014	2587	1870
jgi.p|Conioc1|1060624	236	208	266	327	288	301	272	238
jgi.p|Conioc1|1060628	0	3	0	0	0	0	0	0
jgi.p|Conioc1|1060679	6	8	15	36	35	48	60	75
jgi.p|Conioc1|1060698	17	18	24	26	31	17	4	4
jgi.p|Conioc1|1060719	0	0	0	0	0	0	0	0
jgi.p|Conioc1|1060747	53	58	76	101	105	105	83	75
jgi.p|Conioc1|1060754	0	0	0	0	0	0	0	0
jgi.p|Conioc1|1060755	0	0	0	0	0	0	0	0
jgi.p|Conioc1|1060792	1	0	2	13	18	18	14	11
jgi.p|Conioc1|1060795	395	391	485	633	643	617	551	592
jgi.p|Conioc1|1060822	176	126	147	166	154	210	147	152
jgi.p|Conioc1|1060828	26	14	30	37	35	49	44	40
jgi.p|Conioc1|1060860	383	349	388	275	240	243	332	325
jgi.p|Conioc1|1060862	494	477	519	73	81	101	734	652
jgi.p|Conioc1|1060896	58	65	71	565	620	599	183	212
jgi.p|Conioc1|1060902	149	146	159	255	231	250	144	138
jgi.p|Conioc1|1060904	0	0	0	2	0	2	0	0
jgi.p|Conioc1|1060919	12	6	7	71	72	67	25	35
jgi.p|Conioc1|1060931	0	0	0	0	0	0	0	0
jgi.p|Conioc1|1060932	0	0	2	7	2	5	4	5
jgi.p|Conioc1|1060951	0	0	0	0	1	0	0	0
jgi.p|Conioc1|1060973	42	47	41	569	608	588	542	609
jgi.p|Conioc1|1061009	37	42	50	42	59	25	377	382
jgi.p|Conioc1|1061033	22	15	16	8	8	9	4	3
jgi.p|Conioc1|1061052	5761	5928	7070	6281	6182	7005	2386	2572
jgi.p|Conioc1|1061067	97	93	129	62	64	52	67	49
jgi.p|Conioc1|1061102	34	35	45	74	107	85	961	990
jgi.p|Conioc1|1061106	275	266	350	542	488	454	444	424
jgi.p|Conioc1|1061112	48	39	48	46	48	58	39	44
jgi.p|Conioc1|1061130	219	215	272	264	274	247	205	185
jgi.p|Conioc1|1061133	8288	8557	10060	432	441	454	1728	2577
jgi.p|Conioc1|1061139	259	236	296	198	215	187	1052	1013
jgi.p|Conioc1|1061142	53	53	62	93	104	89	84	106
jgi.p|Conioc1|1061226	29	27	32	20	15	33	32	74
jgi.p|Conioc1|1061268	1	1	2	25	13	10	8	5
jgi.p|Conioc1|1061280	72	55	81	1065	1028	1500	423	464
jgi.p|Conioc1|1061283	25	25	38	97	102	93	96	94
jgi.p|Conioc1|1061305	1200	1050	1281	1280	1295	1060	1707	1591
jgi.p|Conioc1|1061308	197	190	265	154	102	98	845	796
jgi.p|Conioc1|1061324	467	376	481	805	682	542	746	787
jgi.p|Conioc1|1061325	3398	3138	4433	2608	2653	3250	3374	4711
jgi.p|Conioc1|1061336	2656	2955	3429	3298	3407	3578	2494	3338
jgi.p|Conioc1|1061341	0	0	0	0	1	0	11	10
jgi.p|Conioc1|1061343	41	61	62	47	63	60	89	82
jgi.p|Conioc1|1061359	374	331	452	400	416	435	78	80
jgi.p|Conioc1|1061388	5	3	6	6	19	9	13	14
jgi.p|Conioc1|1061479	435	461	530	662	746	738	886	970
jgi.p|Conioc1|1061483	2088	1857	2330	1075	1065	1105	1744	1489
jgi.p|Conioc1|1061534	228	219	283	775	758	736	303	286
jgi.p|Conioc1|1061554	0	0	0	0	0	0	0	0
jgi.p|Conioc1|1061555	0	0	0	0	0	0	0	0
jgi.p|Conioc1|1061564	0	0	0	0	0	0	0	0
jgi.p|Conioc1|1061571	1573	1604	2051	454	457	414	2677	2186
jgi.p|Conioc1|1061573	89	81	74	237	215	228	176	168
jgi.p|Conioc1|1061591	78	81	69	402	426	400	183	170
jgi.p|Conioc1|1061609	146	124	146	311	333	279	276	270
jgi.p|Conioc1|1061615	60	55	71	738	918	853	427	400
jgi.p|Conioc1|1061650	868	799	998	1124	1135	905	1241	1217
jgi.p|Conioc1|1061656	0	0	0	0	0	0	0	0
jgi.p|Conioc1|1061657	9	8	10	65	66	75	39	39
jgi.p|Conioc1|1061663	0	0	0	0	0	1	0	0
jgi.p|Conioc1|1061666	16791	13719	17298	647	652	913	317	274
jgi.p|Conioc1|1061667	82	103	124	294	254	359	108	92
jgi.p|Conioc1|1061682	2	1	1	22	20	26	10	13
jgi.p|Conioc1|1061701	540	420	551	423	409	387	430	426
jgi.p|Conioc1|1061733	8	3	7	38	20	17	17	19
jgi.p|Conioc1|1061794	0	0	1	171	170	421	23317	24173
jgi.p|Conioc1|1061802	0	0	0	0	0	0	0	0
jgi.p|Conioc1|1061827	48	43	45	17	11	13	166	149
jgi.p|Conioc1|1061834	1	4	4	18	23	7	589	482
jgi.p|Conioc1|1061844	183	149	207	154	175	178	430	327
jgi.p|Conioc1|1061871	436	379	508	919	1033	951	445	433
jgi.p|Conioc1|1061872	3429	3134	3954	2164	2121	1912	4470	4500
jgi.p|Conioc1|1061890	2	1	8	2	5	3	138	89
jgi.p|Conioc1|1061933	0	0	0	0	0	1	0	0
jgi.p|Conioc1|1061950	381	340	470	432	386	341	518	485
jgi.p|Conioc1|1061973	1	1	0	0	0	0	0	1
jgi.p|Conioc1|1061980	0	0	0	0	0	0	0	0
jgi.p|Conioc1|1061992	141	128	139	470	474	514	712	671
jgi.p|Conioc1|1061994	182	131	187	215	161	146	185	160
jgi.p|Conioc1|1062019	16	9	22	5	5	0	13	9
jgi.p|Conioc1|1062024	0	0	0	1	0	0	13	19
jgi.p|Conioc1|1062026	2	0	0	0	0	0	3	2
jgi.p|Conioc1|1062060	3	6	6	7	9	14	3	6
jgi.p|Conioc1|1062101	269	228	324	396	300	369	428	429
jgi.p|Conioc1|1062105	340	298	383	82	105	102	488	464
jgi.p|Conioc1|1062106	33	22	37	167	196	164	49	51
jgi.p|Conioc1|1062107	42	43	59	78	63	73	59	64
jgi.p|Conioc1|1062121	1	0	0	2	2	2	0	0
jgi.p|Conioc1|1062127	0	3	3	1	2	1	17	59
jgi.p|Conioc1|1062149	188	147	184	793	817	609	837	858
jgi.p|Conioc1|1062155	928	829	978	786	794	765	788	749
jgi.p|Conioc1|1062184	0	0	0	0	0	0	0	0
jgi.p|Conioc1|1062188	3	1	2	7	14	14	0	5
jgi.p|Conioc1|1062202	421	392	463	324	314	267	343	382
jgi.p|Conioc1|1062216	81	77	113	209	181	161	261	270
jgi.p|Conioc1|1062217	12	6	8	0	0	1	27	40
jgi.p|Conioc1|1062229	53	28	78	46	61	52	81	75
jgi.p|Conioc1|1062256	222	203	215	196	166	172	282	245
jgi.p|Conioc1|1062260	6	7	10	23	30	16	5	11
jgi.p|Conioc1|1062300	12	18	22	3	8	8	8	11
jgi.p|Conioc1|1062302	0	0	0	0	0	0	0	0
jgi.p|Conioc1|1062303	0	0	0	0	1	1	0	0
jgi.p|Conioc1|1062344	17	15	11	196	243	189	53	67
jgi.p|Conioc1|1062349	0	0	0	7	7	8	13	10
jgi.p|Conioc1|1062366	5	0	2	10	26	22	45	44
jgi.p|Conioc1|1062393	587	478	582	432	476	470	658	577
jgi.p|Conioc1|1062427	97	81	97	143	141	110	254	288
jgi.p|Conioc1|1062431	631	488	622	292	295	282	323	323
jgi.p|Conioc1|1062433	1161	1063	1216	511	507	596	1217	1101
jgi.p|Conioc1|1062449	609	531	726	456	438	484	509	475
jgi.p|Conioc1|1062450	587	458	542	227	204	221	347	319
jgi.p|Conioc1|1062485	6	5	4	100	122	117	50	60
jgi.p|Conioc1|1062486	0	0	0	0	0	0	0	0
jgi.p|Conioc1|1062495	47	44	67	35	33	67	70	68
jgi.p|Conioc1|1062508	287	221	301	177	148	165	168	161
jgi.p|Conioc1|1062538	372	396	463	447	445	496	859	727
jgi.p|Conioc1|1062543	566	446	561	869	870	1112	1390	1302
jgi.p|Conioc1|1062544	19	23	23	141	171	142	49	39
jgi.p|Conioc1|1062559	907	863	1087	1031	1001	1015	804	666
jgi.p|Conioc1|1062636	130	113	133	306	313	318	190	196
jgi.p|Conioc1|1062658	386	340	425	335	373	275	503	575
jgi.p|Conioc1|1062659	289	294	318	228	241	286	266	203
jgi.p|Conioc1|1062688	12	14	17	4	8	5	9	4
jgi.p|Conioc1|1062713	5273	4727	5350	3054	2896	2423	4645	4149
jgi.p|Conioc1|1062720	327	295	353	444	468	346	505	456
jgi.p|Conioc1|1062730	4351	3682	4715	3510	3883	2913	7389	6863
jgi.p|Conioc1|1062744	89	70	107	630	604	761	579	576
jgi.p|Conioc1|1062776	36	31	30	74	90	83	69	63
jgi.p|Conioc1|1062802	2939	2276	3028	977	1023	966	2582	2533
jgi.p|Conioc1|1062809	376	285	320	91	92	106	363	305
jgi.p|Conioc1|1062813	0	4	8	11	8	8	37	38
jgi.p|Conioc1|1062840	2131	2494	3407	7911	7387	7657	2020	2780
jgi.p|Conioc1|1062885	512	430	494	252	259	242	2854	2642
jgi.p|Conioc1|1062891	37	16	32	10	13	13	43	40
jgi.p|Conioc1|1062914	16	11	26	52	70	84	37	38
jgi.p|Conioc1|1062915	0	0	0	0	0	0	0	0
jgi.p|Conioc1|1062969	0	0	1	0	1	1	2	0
jgi.p|Conioc1|1062973	24	26	28	22	26	28	32	21
jgi.p|Conioc1|1062997	0	2	1	4	2	6	4	3
jgi.p|Conioc1|1063016	45	47	53	96	135	132	64	71
jgi.p|Conioc1|1063030	19	21	20	93	98	137	14	14
jgi.p|Conioc1|1063044	13	15	26	60	53	70	67	68
jgi.p|Conioc1|1063049	24	17	26	184	180	129	76	84
jgi.p|Conioc1|1063063	0	0	0	0	0	0	0	0
jgi.p|Conioc1|1063088	19	12	18	41	46	41	32	24
jgi.p|Conioc1|1063093	1	0	1	15	16	18	8	25
jgi.p|Conioc1|1063122	123	95	141	39	40	43	242	221
jgi.p|Conioc1|1063126	3	5	5	6	10	15	5	5
jgi.p|Conioc1|1063139	261	217	295	270	230	224	429	384
jgi.p|Conioc1|1063166	5	1	4	14	29	18	31	36
jgi.p|Conioc1|1063169	13661	11044	13118	2447	2637	2868	5315	4229
jgi.p|Conioc1|1063171	1332	1088	1321	2051	2153	2128	1765	1764
jgi.p|Conioc1|1063181	320	248	323	184	167	150	188	153
jgi.p|Conioc1|1063183	220	204	248	295	335	300	292	268
jgi.p|Conioc1|1063196	4329	5580	7388	20435	21714	22901	9872	10265
jgi.p|Conioc1|1063198	83	75	85	148	139	137	105	94
jgi.p|Conioc1|1063200	180	177	211	500	497	474	302	266
jgi.p|Conioc1|1063240	2567	1914	2433	1391	1434	1180	2393	2203
jgi.p|Conioc1|1063280	173	184	235	523	571	454	353	327
jgi.p|Conioc1|1063337	4134	3777	4764	1029	1046	1163	1990	2164
jgi.p|Conioc1|1063338	324	345	335	202	188	204	294	246
jgi.p|Conioc1|1063345	12	10	24	64	68	60	43	40
jgi.p|Conioc1|1063347	1398	1356	1660	967	879	831	1361	1374
jgi.p|Conioc1|1063348	3	2	4	17	20	28	13	21
jgi.p|Conioc1|1063355	0	0	0	0	0	2	1	1
jgi.p|Conioc1|1063359	2	2	5	1	0	1	1	1
jgi.p|Conioc1|1063372	130	143	148	180	174	199	210	214
jgi.p|Conioc1|1063376	837	741	963	808	803	754	645	707
jgi.p|Conioc1|1063382	0	0	0	16	20	14	1	2
jgi.p|Conioc1|1063394	408	337	449	191	202	197	344	338
jgi.p|Conioc1|1063397	4	1	2	8	5	8	4	4
jgi.p|Conioc1|1063400	296	250	292	594	645	628	251	205
jgi.p|Conioc1|1063454	385	337	408	473	525	553	328	360
jgi.p|Conioc1|1063465	0	1	0	0	1	1	0	1
jgi.p|Conioc1|1063470	0	0	0	0	0	0	0	0
jgi.p|Conioc1|1063486	5	7	11	26	21	29	22	17
jgi.p|Conioc1|1063511	997	1015	1376	4777	4675	5173	1552	1580
jgi.p|Conioc1|1063538	37	34	43	26	23	28	21	29
jgi.p|Conioc1|1063539	1030	875	1093	427	421	404	411	458
jgi.p|Conioc1|1063553	0	0	0	0	0	0	0	0
jgi.p|Conioc1|1063570	0	0	0	0	0	0	0	0
jgi.p|Conioc1|1063573	0	0	0	0	0	0	0	0
jgi.p|Conioc1|1063584	0	0	0	0	0	0	0	0
jgi.p|Conioc1|1063601	171	151	167	135	125	129	176	170
jgi.p|Conioc1|1063622	94	85	95	183	226	207	234	208
jgi.p|Conioc1|1063629	11	10	9	14	17	15	7	18
jgi.p|Conioc1|1063637	17	7	10	55	74	41	32	31
jgi.p|Conioc1|1063640	0	0	0	0	2	0	0	0
jgi.p|Conioc1|1063641	3	2	6	114	116	117	10	13
jgi.p|Conioc1|1063644	209	154	204	42	68	47	223	202
jgi.p|Conioc1|1063647	1040	920	1119	397	375	412	511	534
jgi.p|Conioc1|1063726	32	34	44	52	62	70	39	48
jgi.p|Conioc1|1063759	576	504	666	787	714	680	623	564
jgi.p|Conioc1|1063763	1335	1132	1416	946	997	925	1555	1469
jgi.p|Conioc1|1063797	531	467	582	781	623	614	426	376
jgi.p|Conioc1|1063800	1193	1028	1238	443	422	425	637	646
jgi.p|Conioc1|1063802	209	171	202	65	64	77	198	203
jgi.p|Conioc1|1063806	5557	4860	6360	3899	3589	3012	2473	2436
jgi.p|Conioc1|1063827	34	33	27	403	441	515	1044	940
jgi.p|Conioc1|1063888	19	17	24	335	299	295	425	413
jgi.p|Conioc1|1063943	159	180	199	175	210	216	148	163
jgi.p|Conioc1|1063947	227	181	253	244	239	207	203	186
jgi.p|Conioc1|1063949	0	2	2	7	7	10	0	1
jgi.p|Conioc1|1063959	299	317	368	1680	1657	1524	558	601
jgi.p|Conioc1|1063969	16	15	19	46	50	54	60	57
jgi.p|Conioc1|1064000	0	0	0	0	0	0	0	0
jgi.p|Conioc1|1064001	343	345	411	367	359	374	559	489
jgi.p|Conioc1|106401	15952	14201	18814	20775	21212	17887	9873	10949
jgi.p|Conioc1|1064011	760	699	775	484	532	613	879	806
jgi.p|Conioc1|1064024	534	545	529	631	647	748	671	786
jgi.p|Conioc1|1064040	61	48	44	55	65	64	235	240
jgi.p|Conioc1|1064063	634	459	549	103	119	95	85	54
jgi.p|Conioc1|1064081	12	9	15	131	130	101	42	55
jgi.p|Conioc1|1064101	205	168	212	141	160	185	140	119
jgi.p|Conioc1|1064108	216	230	258	776	795	979	374	321
jgi.p|Conioc1|1064116	0	0	0	0	1	1	0	0
jgi.p|Conioc1|1064124	7	0	2	0	1	2	4	2
jgi.p|Conioc1|1064162	0	0	0	0	0	0	0	0
jgi.p|Conioc1|1064198	48	37	45	50	58	42	43	36
jgi.p|Conioc1|1064284	0	1	4	7	13	13	5	5
jgi.p|Conioc1|1064310	14	13	14	20	14	11	15	24
jgi.p|Conioc1|1064314	137	150	158	74	84	89	866	910
jgi.p|Conioc1|1064330	345	316	328	1162	1188	1095	775	774
jgi.p|Conioc1|1064332	116	123	133	132	142	145	773	834
jgi.p|Conioc1|1064360	136	120	166	123	145	127	166	142
jgi.p|Conioc1|1064367	417	336	478	128	144	129	176	156
jgi.p|Conioc1|1064368	0	2	1	5	5	2	2	1
jgi.p|Conioc1|1064401	0	0	0	0	1	0	0	0
jgi.p|Conioc1|1064426	8	5	8	0	0	0	2662	2273
jgi.p|Conioc1|1064446	10	12	13	16	8	10	27	28
jgi.p|Conioc1|1064459	722	610	740	1116	1068	1431	674	654
jgi.p|Conioc1|1064470	356	282	401	2710	2561	2047	2793	2615
jgi.p|Conioc1|1064482	3216	2866	3516	5202	5082	4327	3466	3379
jgi.p|Conioc1|1064488	1	1	0	0	1	0	2	1
jgi.p|Conioc1|10645	0	0	0	8	3	7	0	2
jgi.p|Conioc1|1064514	363	297	370	201	204	144	169	179
jgi.p|Conioc1|1064526	8	9	11	15	17	10	206	180
jgi.p|Conioc1|1064529	1311	1238	1464	2999	3011	2840	1867	1474
jgi.p|Conioc1|1064531	51	48	76	12	8	7	253	291
jgi.p|Conioc1|1064540	86	67	108	55	43	37	85	90
jgi.p|Conioc1|1064559	9	4	12	0	4	1	2	4
jgi.p|Conioc1|1064579	19	18	35	57	49	67	136	114
[truncated: 22,736 more rows]
